# Supplementary material for: Modulation of the skin microbiome in cutaneous T-cell lymphoma delays tumour growth and increases survival in the murine EL4 model
Source: Front Immunol. 2024 Apr 5;15:1255859. doi: 10.3389/fimmu.2024.1255859 (PMC11026597; doi:10.3389/fimmu.2024.1255859)
Supplement: Supplementary Data Sheet 1 — A data sheet showing the list of significantly altered bacterial abundance in the vehicle- vs the triple antibiotic-treated groups based on the results of the LefSE analysis. P-value cutoff > 0.05, LDA score [log10] 2 (n = 14-15 per group). [file Table_1.xlsx]

## Sheet: Galaxy716-lefse_internal_res
Taxa	Mean	Category	LDA effect size	pVal
D_0__Bacteria.D_1__Proteobacteria.D_2__Gammaproteobacteria.D_3__GammaproteobacteriaIncertaeSedis.D_4__UnknownFamily	1.87956			-
D_0__Bacteria.D_1__Cyanobacteria.D_2__Oxyphotobacteria	4.82307			-
D_0__Bacteria.D_1__Proteobacteria.D_2__Gammaproteobacteria.D_3__Vibrionales.D_4__Vibrionaceae.D_5__Vibrio	0.559001			-
D_0__Bacteria.D_1__Acidobacteria.D_2__Blastocatellia_Subgroup4_.D_3__Blastocatellales.D_4__Blastocatellaceae.D_5__Blastocatella	0.906572			-
D_0__Bacteria.D_1__Actinobacteria.D_2__Actinobacteria.D_3__Micrococcales.D_4__Intrasporangiaceae.D_5__Aquipuribacter	1.4318			-
D_0__Bacteria.D_1__Bacteroidetes.D_2__Bacteroidia.D_3__Sphingobacteriales.D_4__env_OPS17	1.81038			-
D_0__Bacteria.D_1__Cyanobacteria.D_2__Oxyphotobacteria.D_3__Chloroplast.D_4__Triticumaestivum_breadwheat_.D_5__	2.99162			-
D_0__Bacteria.D_1__Acidobacteria.D_2__Acidobacteriia.D_3__Solibacterales.D_4__Solibacteraceae_Subgroup3_	0.433157			-
D_0__Bacteria.D_1__Patescibacteria.D_2__Parcubacteria.D_3__CandidatusNomurabacteria.Other	0			-
D_0__Bacteria.D_1__Proteobacteria.D_2__Gammaproteobacteria.D_3__Salinisphaerales.D_4__Solimonadaceae	0			-
D_0__Bacteria.D_1__Bacteroidetes.D_2__Bacteroidia.D_3__Cytophagales	1.38324			-
D_0__Bacteria.D_1__Patescibacteria.D_2__Gracilibacteria	0			-
D_0__Bacteria.D_1__Proteobacteria.D_2__Gammaproteobacteria.D_3__Acidiferrobacterales.D_4__Acidiferrobacteraceae.D_5__Sulfurifustis	0.117934			-
D_0__Bacteria.D_1__Proteobacteria.D_2__Gammaproteobacteria.D_3__Xanthomonadales.D_4__Xanthomonadaceae.D_5__Vulcaniibacterium	0.555775			-
D_0__Bacteria.D_1__Firmicutes.D_2__Erysipelotrichia.D_3__Erysipelotrichales.D_4__Erysipelotrichaceae.D_5__Faecalitalea	1.7997	Vaseline	2.33675	0.000888012
D_0__Bacteria.D_1__Firmicutes.D_2__Clostridia.D_3__Clostridiales.D_4__FamilyXI.D_5__Tissierella	0.254967			-
D_0__Bacteria.D_1__Firmicutes.D_2__Clostridia.D_3__Clostridiales.D_4__ClostridialesvadinBB60group.D_5__unculturedbacterium	2.07981			-
D_0__Bacteria.D_1__Chloroflexi	0.856806			-
D_0__Bacteria.D_1__Bacteroidetes.D_2__Bacteroidia.D_3__Cytophagales.D_4__Hymenobacteraceae.D_5__Hymenobacter	1.31097			-
D_0__Bacteria.D_1__Firmicutes.D_2__Erysipelotrichia.D_3__Erysipelotrichales	3.5628	Neosporin	3.28085	4.08716e-05
D_0__Bacteria.D_1__Verrucomicrobia	4.36806	Neosporin	4.05276	4.59283e-06
D_0__Bacteria.D_1__Proteobacteria.D_2__Gammaproteobacteria.D_3__Acidiferrobacterales	0.117934			-
D_0__Bacteria.D_1__Firmicutes.D_2__Clostridia.D_3__Clostridiales.D_4__Lachnospiraceae.D_5__uncultured	3.87083	Neosporin	3.34696	0.000910183
D_0__Bacteria.D_1__Actinobacteria.D_2__Nitriliruptoria.D_3__Nitriliruptorales.D_4__Nitriliruptoraceae.D_5__Nitriliruptor	0.719091			-
D_0__Bacteria.D_1__Actinobacteria.D_2__Actinobacteria.D_3__Micrococcales.D_4__Microbacteriaceae.D_5__Frigoribacterium	1.04649			-
Unassigned.Other.Other.Other.Other	1.87684			-
D_0__Bacteria.D_1__Firmicutes.D_2__Bacilli.D_3__Bacillales.D_4__Planococcaceae.D_5__Sporosarcina	3.14939	Vaseline	2.89949	0.0290083
D_0__Bacteria.D_1__Cyanobacteria.D_2__Oxyphotobacteria.D_3__Chloroplast.D_4__Cucumissativus_cucumber_.D_5__	1.37875			-
D_0__Bacteria.D_1__Bacteroidetes.D_2__Bacteroidia.D_3__Bacteroidales.D_4__Prevotellaceae	3.83506	Neosporin	3.11686	0.0361806
D_0__Bacteria.D_1__Bacteroidetes.D_2__Bacteroidia.D_3__Sphingobacteriales.D_4__Sphingobacteriaceae.D_5__Pedobacter	1.00926			-
D_0__Bacteria.D_1__Proteobacteria.D_2__Alphaproteobacteria.D_3__AlphaproteobacteriaIncertaeSedis.D_4__UnknownFamily	1.01231			-
D_0__Bacteria.D_1__Proteobacteria.D_2__Gammaproteobacteria.D_3__Aeromonadales	0.86698			-
D_0__Bacteria.D_1__Omnitrophicaeota.Other	0.387123			-
D_0__Eukaryota.Other.Other.Other	0			-
D_0__Bacteria.D_1__Patescibacteria.D_2__Parcubacteria.D_3__CandidatusKaiserbacteria	0.358676			-
D_0__Bacteria.D_1__Proteobacteria.D_2__Gammaproteobacteria.D_3__Betaproteobacteriales.D_4__Burkholderiaceae.D_5__Pandoraea	1.88138			-
D_0__Bacteria.D_1__Proteobacteria.D_2__Gammaproteobacteria.D_3__Betaproteobacteriales.D_4__Burkholderiaceae.D_5__Aquabacterium	1.01536			-
D_0__Bacteria.D_1__Acidobacteria.D_2__Acidobacteriia.D_3__Acidobacteriales.D_4__Acidobacteriaceae_Subgroup1_	0.770973			-
D_0__Bacteria.D_1__Proteobacteria.D_2__Alphaproteobacteria.D_3__Rhodospirillales	2.96431	Neosporin	2.60475	1.84932e-05
D_0__Bacteria.D_1__Actinobacteria.D_2__Actinobacteria	3.49196	Vaseline	2.81541	0.0113632
D_0__Bacteria.D_1__Proteobacteria.D_2__Gammaproteobacteria.D_3__Betaproteobacteriales.D_4__Burkholderiaceae.D_5__Achromobacter	1.0613			-
D_0__Bacteria.D_1__Proteobacteria.D_2__Gammaproteobacteria.D_3__Betaproteobacteriales.D_4__Rhodocyclaceae.D_5__uncultured	1.24594			-
D_0__Bacteria.D_1__Firmicutes.D_2__Clostridia.D_3__Clostridiales.D_4__Eubacteriaceae.D_5__Anaerofustis	2.07012	Neosporin	2.3981	0.000845675
D_0__Bacteria.D_1__Proteobacteria.D_2__Gammaproteobacteria.Other.Other	0			-
D_0__Bacteria.D_1__Firmicutes.D_2__Bacilli.D_3__Lactobacillales.D_4__Streptococcaceae.D_5__Lactococcus	1.49203			-
D_0__Bacteria.D_1__Actinobacteria.D_2__Actinobacteria.D_3__Corynebacteriales.D_4__Corynebacteriaceae.D_5__Lawsonella	1.60878			-
D_0__Bacteria.D_1__Proteobacteria.D_2__Alphaproteobacteria.D_3__AlphaproteobacteriaIncertaeSedis	1.01231			-
D_0__Bacteria.D_1__Actinobacteria.D_2__Actinobacteria.D_3__Corynebacteriales.D_4__Corynebacteriaceae.D_5__Corynebacterium1	2.25434	Vaseline	2.09108	0.00360569
D_0__Bacteria.D_1__Bacteroidetes.D_2__Bacteroidia.D_3__Bacteroidales.D_4__Muribaculaceae	3.97432			-
D_0__Bacteria.D_1__Proteobacteria.D_2__Gammaproteobacteria.D_3__Salinisphaerales.D_4__Solimonadaceae.D_5__Polycyclovorans	0			-
D_0__Bacteria.D_1__Firmicutes.D_2__Bacilli.D_3__Bacillales.D_4__Bacillaceae.D_5__Ureibacillus	0.585739			-
D_0__Bacteria.D_1__Cyanobacteria.D_2__Oxyphotobacteria.D_3__Chloroplast.D_4__Coccomyxasimplex.D_5__	0.42404			-
D_0__Bacteria.D_1__Proteobacteria.D_2__Gammaproteobacteria.D_3__Legionellales.D_4__Legionellaceae.D_5__Legionella	0.237838			-
D_0__Bacteria.D_1__Actinobacteria	3.5053	Vaseline	2.77576	0.0145238
D_0__Bacteria.D_1__Actinobacteria.D_2__Actinobacteria.D_3__Pseudonocardiales.D_4__Pseudonocardiaceae.D_5__Saccharopolysporarectivirgula	0.236829			-
D_0__Bacteria.D_1__Bacteroidetes.D_2__Bacteroidia.D_3__Sphingobacteriales.D_4__env_OPS17.D_5__unculturedbacterium	1.81038			-
D_0__Bacteria.D_1__Proteobacteria.D_2__Gammaproteobacteria.D_3__Betaproteobacteriales.D_4__Burkholderiaceae.D_5__Giesbergeria	0.493089			-
D_0__Bacteria.D_1__Cyanobacteria	4.82372			-
D_0__Bacteria.D_1__Actinobacteria.D_2__Actinobacteria.D_3__Propionibacteriales.D_4__Propionibacteriaceae	3.3029			-
D_0__Bacteria.D_1__Patescibacteria.D_2__Parcubacteria.D_3__unculturedbacterium.D_4__.D_5__	0.908616			-
D_0__Bacteria.D_1__Firmicutes.D_2__Bacilli.D_3__Bacillales.D_4__Bacillaceae	1.63566			-
D_0__Bacteria.D_1__Firmicutes.D_2__Clostridia.D_3__Clostridiales.D_4__Ruminococcaceae.D_5__CandidatusSoleaferrea	0.643725			-
D_0__Bacteria.D_1__Fusobacteria.D_2__Fusobacteriia.D_3__Fusobacteriales.D_4__Leptotrichiaceae	0.686101			-
D_0__Bacteria.D_1__Acidobacteria.D_2__Holophagae.D_3__Subgroup7.D_4__unculturedbacteriumSJA_36.D_5__	0.105267			-
D_0__Bacteria.D_1__Proteobacteria.D_2__Gammaproteobacteria.D_3__Pseudomonadales.D_4__Moraxellaceae	2.01311			-
D_0__Bacteria.D_1__Proteobacteria.D_2__Gammaproteobacteria.D_3__Enterobacteriales.D_4__Enterobacteriaceae	4.27266	Vaseline	3.47834	0.0163773
D_0__Bacteria.D_1__Proteobacteria.D_2__Alphaproteobacteria.D_3__Sphingomonadales.D_4__Sphingomonadaceae.D_5__Rhizorhapis	0.661814			-
D_0__Bacteria.D_1__Armatimonadetes	1.09912			-
D_0__Bacteria.D_1__Cyanobacteria.D_2__Oxyphotobacteria.D_3__Chloroplast.D_4__Viciafaba_favabean_	0.863373			-
D_0__Bacteria.D_1__Actinobacteria.D_2__Actinobacteria.D_3__Corynebacteriales.D_4__Nocardiaceae	1.47391			-
D_0__Bacteria.D_1__Proteobacteria.D_2__Alphaproteobacteria.D_3__Caulobacterales.D_4__Caulobacteraceae	2.27206			-
D_0__Bacteria.D_1__Firmicutes.D_2__Bacilli.D_3__Bacillales.D_4__Staphylococcaceae.D_5__Staphylococcus	4.35487			-
D_0__Bacteria.D_1__Patescibacteria.D_2__Parcubacteria.D_3__unculturedbacterium.D_4__	0.908616			-
D_0__Bacteria.D_1__Patescibacteria.D_2__Parcubacteria.D_3__unculturedbacterium	0.908616			-
D_0__Bacteria.D_1__Firmicutes.Other	1.75638			-
D_0__Bacteria.D_1__Firmicutes.D_2__Bacilli.D_3__Lactobacillales.D_4__Carnobacteriaceae	3.19754	Vaseline	2.96957	0.00545296
D_0__Bacteria.D_1__Verrucomicrobia.D_2__Verrucomicrobiae	4.36806	Neosporin	4.05276	4.59283e-06
D_0__Bacteria.Other.Other.Other.Other	1.96297			-
D_0__Bacteria.D_1__Proteobacteria.D_2__Gammaproteobacteria.D_3__Enterobacteriales.D_4__Enterobacteriaceae.D_5__Rosenbergiella	0.911187			-
D_0__Bacteria.D_1__Acidobacteria.D_2__Subgroup6.D_3__unculturedAcidobacteriabacterium.D_4__.D_5__	0.928162			-
D_0__Bacteria.D_1__Proteobacteria.D_2__Gammaproteobacteria.D_3__Betaproteobacteriales.D_4__Burkholderiaceae.D_5__Cupriavidus	2.47661	Vaseline	2.08369	0.0402182
D_0__Bacteria.D_1__Bacteroidetes.D_2__Bacteroidia.D_3__Bacteroidales.D_4__Rikenellaceae.D_5__Alistipes	3.42542	Neosporin	2.97987	0.000480341
D_0__Bacteria.D_1__Proteobacteria.D_2__Alphaproteobacteria.D_3__Rhizobiales.D_4__Beijerinckiaceae.D_5__1174_901_12	0			-
D_0__Bacteria.D_1__Proteobacteria.D_2__Gammaproteobacteria.D_3__Xanthomonadales.D_4__Xanthomonadaceae.D_5__Stenotrophomonas	3.15617	Neosporin	2.25557	0.02324
D_0__Bacteria.D_1__Proteobacteria.D_2__Alphaproteobacteria.D_3__Rickettsiales.D_4__Mitochondria.D_5__Triticumaestivum_breadwheat_	1.29522			-
D_0__Bacteria.D_1__Patescibacteria.D_2__Saccharimonadia.D_3__Saccharimonadales.D_4__unculturedbacterium	1.04974			-
D_0__Bacteria.D_1__Actinobacteria.D_2__Actinobacteria.D_3__Actinomycetales.D_4__Actinomycetaceae.D_5__Varibaculum	0.360785			-
D_0__Bacteria.D_1__Planctomycetes.D_2__OM190.D_3__unculturedbacterium.D_4__	1.06233			-
D_0__Bacteria.D_1__Bacteroidetes.D_2__Bacteroidia.D_3__Bacteroidales.D_4__Prevotellaceae.D_5__PrevotellaceaeNK3B31group	3.4262			-
D_0__Bacteria.D_1__Firmicutes.D_2__Bacilli.D_3__Lactobacillales	4.445	Vaseline	4.11384	5.65398e-06
D_0__Bacteria.D_1__Proteobacteria.D_2__Gammaproteobacteria.D_3__Legionellales	0.237838			-
D_0__Bacteria.D_1__Planctomycetes	1.42997			-
D_0__Bacteria.D_1__Cyanobacteria.D_2__Oxyphotobacteria.D_3__Chloroplast.D_4__Medicagotruncatula_barrelmedic_	1.3575			-
D_0__Bacteria.D_1__Firmicutes.D_2__Bacilli.Other.Other	1.75794			-
D_0__Bacteria.D_1__Firmicutes.D_2__Clostridia.D_3__Clostridiales.D_4__Ruminococcaceae	3.73166			-
D_0__Bacteria.D_1__Bacteroidetes.D_2__Bacteroidia.D_3__Flavobacteriales.D_4__Flavobacteriaceae	1.37154			-
D_0__Bacteria.D_1__Firmicutes.D_2__Bacilli.D_3__Bacillales.D_4__Staphylococcaceae	4.35684			-
D_0__Bacteria.D_1__Firmicutes.D_2__Bacilli.D_3__Bacillales	4.35796			-
D_0__Bacteria.D_1__Acidobacteria.D_2__Subgroup18.D_3__unculturedbacterium.D_4__.D_5__	0.337317			-
D_0__Bacteria.D_1__Firmicutes.D_2__Bacilli.D_3__Lactobacillales.D_4__Aerococcaceae.D_5__Aerococcus	2.05763			-
D_0__Bacteria.D_1__Armatimonadetes.D_2__Fimbriimonadia	1.09912			-
D_0__Bacteria.D_1__Proteobacteria.D_2__Alphaproteobacteria.D_3__Rhizobiales.D_4__Rhizobiaceae.Other	1.61586			-
D_0__Bacteria.D_1__Firmicutes.D_2__Clostridia.D_3__Clostridiales.D_4__Ruminococcaceae.D_5__Ruminiclostridium	2.6812			-
D_0__Bacteria.D_1__Firmicutes.D_2__Clostridia.D_3__Clostridiales.D_4__FamilyXIII.D_5___Eubacterium_brachygroup	1.14201			-
D_0__Bacteria.D_1__Firmicutes	4.86647			-
D_0__Bacteria.D_1__Patescibacteria.D_2__Parcubacteria.D_3__CandidatusYanofskybacteria.Other	0.361766			-
D_0__Bacteria.D_1__Firmicutes.D_2__Bacilli.D_3__Lactobacillales.D_4__Aerococcaceae.D_5__Eremococcus	0.781517			-
D_0__Bacteria.D_1__Proteobacteria.D_2__Alphaproteobacteria.D_3__Acetobacterales	1.56045			-
D_0__Bacteria.D_1__Proteobacteria.D_2__Gammaproteobacteria.D_3__Enterobacteriales.D_4__Enterobacteriaceae.Other	0.88825			-
D_0__Bacteria.D_1__Cyanobacteria.D_2__Melainabacteria	1.9993			-
D_0__Bacteria.D_1__Cyanobacteria.D_2__Oxyphotobacteria.D_3__Chloroplast.D_4__Xylochlorisirregularis.D_5__	0.562344			-
D_0__Bacteria.D_1__Actinobacteria.D_2__Actinobacteria.D_3__Micrococcales.D_4__Dermabacteraceae.D_5__Brachybacterium	0.679221			-
D_0__Bacteria.D_1__Proteobacteria.D_2__Alphaproteobacteria.D_3__Paracaedibacterales.D_4__Paracaedibacteraceae	0.714894			-
D_0__Bacteria.D_1__Firmicutes.D_2__Clostridia.D_3__Clostridiales.D_4__Clostridiaceae1.D_5__Clostridiumsensustricto11	1.77503			-
D_0__Bacteria.D_1__Bacteroidetes.D_2__Bacteroidia.D_3__Cytophagales.D_4__Spirosomaceae	0.568765			-
D_0__Bacteria.D_1__Proteobacteria.D_2__Alphaproteobacteria.D_3__Rhizobiales.D_4__Beijerinckiaceae.D_5__Methylobacterium	1.65892			-
D_0__Bacteria.D_1__Firmicutes.D_2__Erysipelotrichia.D_3__Erysipelotrichales.D_4__Erysipelotrichaceae.D_5__Erysipelatoclostridium	2.28609	Neosporin	2.22564	0.00305806
D_0__Bacteria.D_1__Cyanobacteria.D_2__Oxyphotobacteria.D_3__Chloroplast.D_4__Phaseolusacutifolius_teparybean_	4.47157			-
D_0__Bacteria.D_1__Firmicutes.D_2__Clostridia.D_3__Clostridiales.D_4__Ruminococcaceae.D_5__GCA_900066225	1.93638	Neosporin	2.15205	0.0147912
D_0__Bacteria.D_1__Firmicutes.D_2__Clostridia.D_3__Clostridiales.D_4__Ruminococcaceae.D_5__RuminococcaceaeUCG_004	1.35851			-
D_0__Bacteria.D_1__Firmicutes.D_2__Clostridia.D_3__Clostridiales.D_4__Ruminococcaceae.D_5__RuminococcaceaeUCG_005	1.03951			-
D_0__Bacteria.D_1__Firmicutes.D_2__Clostridia.D_3__Clostridiales.D_4__Ruminococcaceae.D_5__RuminococcaceaeUCG_003	1.07664			-
D_0__Bacteria.D_1__Firmicutes.D_2__Bacilli.D_3__Bacillales.D_4__Paenibacillaceae.D_5__Paenibacillus	1.43421			-
D_0__Bacteria.D_1__Elusimicrobia.D_2__Elusimicrobia.D_3__LineageIV.D_4__metagenome	0			-
D_0__Bacteria.D_1__Firmicutes.D_2__Clostridia.D_3__Clostridiales.D_4__Ruminococcaceae.D_5__RuminococcaceaeUCG_009	1.71167			-
D_0__Bacteria.D_1__Bacteroidetes.D_2__Bacteroidia.D_3__Bacteroidales.D_4__Muribaculaceae.D_5__unculturedBacteroidalesbacterium	3.00488			-
D_0__Bacteria.D_1__Patescibacteria.D_2__Parcubacteria.Other.Other	0.613768			-
D_0__Bacteria.D_1__Proteobacteria.D_2__Gammaproteobacteria.D_3__Pasteurellales.D_4__Pasteurellaceae	0.647946			-
D_0__Bacteria.D_1__Actinobacteria.D_2__Actinobacteria.D_3__Micrococcales.D_4__Microbacteriaceae	2.59315	Vaseline	2.10434	0.00775427
D_0__Bacteria.D_1__Bacteroidetes.D_2__Bacteroidia.D_3__Flavobacteriales.D_4__Flavobacteriaceae.D_5__Flavobacterium	1.37154			-
D_0__Bacteria.D_1__Firmicutes.D_2__Clostridia.D_3__Clostridiales.D_4__Lachnospiraceae.D_5__A2	1.73541	Vaseline	2.34788	0.0348611
D_0__Bacteria.D_1__Proteobacteria.D_2__Alphaproteobacteria.D_3__Rhizobiales.D_4__Xanthobacteraceae.D_5__Rhodoplanes	0.651642			-
D_0__Bacteria.D_1__Proteobacteria.D_2__Gammaproteobacteria.D_3__Acidiferrobacterales.D_4__Acidiferrobacteraceae	0.117934			-
D_0__Bacteria.D_1__Firmicutes.D_2__Clostridia.D_3__Clostridiales.D_4__Lachnospiraceae.D_5__Tyzzerella	1.0489			-
D_0__Bacteria.D_1__Bacteroidetes.D_2__Bacteroidia.D_3__Sphingobacteriales.D_4__Sphingobacteriaceae	1.48502			-
D_0__Bacteria.D_1__Acidobacteria.D_2__Blastocatellia_Subgroup4_.D_3__Blastocatellales	0.906572			-
D_0__Bacteria.D_1__Bacteroidetes.D_2__Bacteroidia.D_3__Bacteroidales.D_4__Porphyromonadaceae.D_5__Porphyromonas	1.10116			-
D_0__Bacteria.D_1__Firmicutes.D_2__Clostridia.D_3__Clostridiales.D_4__Ruminococcaceae.D_5__Anaerotruncus	2.48941	Vaseline	2.17506	0.00797681
D_0__Bacteria.D_1__Omnitrophicaeota	0.387123			-
D_0__Bacteria.D_1__Proteobacteria.D_2__Alphaproteobacteria.D_3__Rhizobiales.D_4__Rhizobiaceae.D_5__Ochrobactrum	2.31838			-
D_0__Bacteria.D_1__Acidobacteria.D_2__Subgroup6.Other	0.267907			-
D_0__Bacteria.D_1__Firmicutes.D_2__Clostridia.D_3__Clostridiales.D_4__FamilyXIII.D_5__FamilyXIIIUCG_001	1.72197	Vaseline	2.25476	0.00554799
D_0__Bacteria.D_1__Cyanobacteria.D_2__Oxyphotobacteria.D_3__Chloroplast.Other.Other	4.60252			-
D_0__Bacteria.D_1__Proteobacteria.D_2__Alphaproteobacteria.D_3__Rhizobiales.D_4__Beijerinckiaceae.D_5__Psychroglaciecola	0.638348			-
D_0__Bacteria.D_1__Proteobacteria.D_2__Alphaproteobacteria.D_3__Rickettsiales.D_4__SM2D12.D_5__unculturedbacterium	0			-
D_0__Bacteria.D_1__Planctomycetes.D_2__Phycisphaerae.D_3__Tepidisphaerales.D_4__Tepidisphaeraceae	0.236829			-
D_0__Bacteria.D_1__Omnitrophicaeota.Other.Other.Other	0.387123			-
D_0__Bacteria.D_1__Firmicutes.D_2__Clostridia.D_3__Clostridiales.D_4__Clostridiaceae1	1.80792			-
D_0__Bacteria.D_1__Patescibacteria	1.8873	Vaseline	2.13867	0.0157114
D_0__Bacteria.D_1__Patescibacteria.D_2__Parcubacteria.D_3__CandidatusKaiserbacteria.Other.Other	0.358676			-
D_0__Bacteria.D_1__Cyanobacteria.D_2__Oxyphotobacteria.D_3__Chloroplast.D_4__Triticumurartu.D_5__	2.2853			-
D_0__Bacteria.D_1__Firmicutes.D_2__Clostridia.D_3__Clostridiales.D_4__Lachnospiraceae.Other	3.63356			-
D_0__Bacteria.D_1__Firmicutes.D_2__Erysipelotrichia.D_3__Erysipelotrichales.D_4__Erysipelotrichaceae.D_5__uncultured	1.61425			-
D_0__Bacteria.D_1__Bacteroidetes	4.46599			-
D_0__Bacteria.D_1__Firmicutes.D_2__Bacilli.D_3__Lactobacillales.D_4__Lactobacillaceae.D_5__Lactobacillus	1.53599			-
D_0__Bacteria.D_1__Actinobacteria.D_2__Actinobacteria.D_3__Micrococcales.D_4__Microbacteriaceae.D_5__Pseudoclavibacter	0.669941			-
D_0__Bacteria.D_1__Bacteroidetes.D_2__Bacteroidia.D_3__Bacteroidales.D_4__Tannerellaceae	2.74171	Neosporin	2.44276	0.00105298
D_0__Bacteria.D_1__Proteobacteria.D_2__Gammaproteobacteria.D_3__Xanthomonadales	3.15658	Neosporin	2.25451	0.02324
D_0__Bacteria.D_1__Proteobacteria.D_2__Gammaproteobacteria.D_3__Pseudomonadales.D_4__Pseudomonadaceae.D_5__Pseudomonas	2.8741	Vaseline	2.06476	0.0361806
D_0__Bacteria.D_1__Proteobacteria.D_2__Gammaproteobacteria.D_3__Betaproteobacteriales.D_4__Burkholderiaceae.D_5__Limnobacter	0.21992			-
D_0__Bacteria.D_1__Planctomycetes.D_2__Planctomycetacia.D_3__Isosphaerales.D_4__Isosphaeraceae.D_5__uncultured	0.2991			-
D_0__Bacteria.D_1__Proteobacteria.D_2__Gammaproteobacteria.D_3__Betaproteobacteriales.D_4__Burkholderiaceae.D_5__Undibacterium	2.9706	Vaseline	2.37573	0.00453643
D_0__Bacteria.D_1__Verrucomicrobia.D_2__Verrucomicrobiae.D_3__Verrucomicrobiales.D_4__Akkermansiaceae	4.36806	Neosporin	4.05276	4.59283e-06
D_0__Bacteria.D_1__Firmicutes.D_2__Bacilli.D_3__Lactobacillales.Other.Other	0.318773			-
D_0__Bacteria.D_1__Proteobacteria.D_2__Alphaproteobacteria.D_3__Caulobacterales.D_4__Caulobacteraceae.D_5__uncultured	1.39631			-
D_0__Bacteria.D_1__Actinobacteria.D_2__Actinobacteria.D_3__Micrococcales.D_4__Micrococcaceae.D_5__Kocuria	1.17538			-
D_0__Bacteria.D_1__Actinobacteria.D_2__Nitriliruptoria.D_3__Nitriliruptorales.D_4__Nitriliruptoraceae	0.719091			-
D_0__Bacteria.D_1__Proteobacteria.D_2__Gammaproteobacteria.D_3__Enterobacteriales.D_4__Enterobacteriaceae.D_5__Escherichia_Shigella	4.26352	Vaseline	3.46865	0.0163773
D_0__Bacteria.D_1__Patescibacteria.D_2__Gracilibacteria.D_3__JGI0000069_P22	0			-
D_0__Bacteria.D_1__Proteobacteria.D_2__Gammaproteobacteria.D_3__Betaproteobacteriales.D_4__Burkholderiaceae.D_5__Curvibacter	1.02422			-
D_0__Bacteria.D_1__Firmicutes.D_2__Clostridia.D_3__Clostridiales.D_4__Defluviitaleaceae.D_5__DefluviitaleaceaeUCG_011	1.81151	Vaseline	2.2155	0.00554799
D_0__Bacteria.D_1__Actinobacteria.D_2__Actinobacteria.D_3__Kineosporiales.D_4__Kineosporiaceae	0.662797			-
D_0__Bacteria.D_1__Firmicutes.D_2__Clostridia.D_3__Clostridiales.D_4__FamilyXIII.D_5__Anaerovorax	0.92709			-
D_0__Bacteria.D_1__Proteobacteria.D_2__Gammaproteobacteria.D_3__Pseudomonadales	2.92677			-
D_0__Bacteria.D_1__Bacteroidetes.D_2__Bacteroidia.D_3__Cytophagales.D_4__Spirosomaceae.D_5__Fibrella	0.568765			-
D_0__Bacteria.D_1__Actinobacteria.D_2__Actinobacteria.D_3__Micrococcales.D_4__Dermabacteraceae	0.679221			-
D_0__Bacteria.D_1__Firmicutes.D_2__Clostridia.D_3__Clostridiales.D_4__Lachnospiraceae.D_5__LachnospiraceaeFCS020group	2.40188			-
D_0__Bacteria.D_1__Firmicutes.D_2__Clostridia.D_3__Clostridiales.Other	0			-
D_0__Bacteria.D_1__Actinobacteria.D_2__Actinobacteria.D_3__Micrococcales.D_4__Brevibacteriaceae.D_5__Brevibacterium	1.57493			-
D_0__Bacteria.D_1__Actinobacteria.D_2__Coriobacteriia.D_3__Coriobacteriales.D_4__Eggerthellaceae.D_5__Parvibacter	0.565239			-
D_0__Bacteria.D_1__Armatimonadetes.D_2__Fimbriimonadia.D_3__Fimbriimonadales	1.09912			-
D_0__Bacteria.D_1__Elusimicrobia.D_2__Elusimicrobia.D_3__LineageIV	0.877631			-
D_0__Bacteria.D_1__Proteobacteria.D_2__Alphaproteobacteria.D_3__Micavibrionales.D_4__uncultured.D_5__metagenome	0.634894			-
D_0__Bacteria.D_1__Planctomycetes.D_2__Planctomycetacia.D_3__Gemmatales.D_4__Gemmataceae	1.09673			-
D_0__Bacteria.D_1__Firmicutes.D_2__Clostridia.D_3__Clostridiales.D_4__Ruminococcaceae.D_5__Oscillibacter	3.04169			-
D_0__Bacteria.D_1__Patescibacteria.D_2__Parcubacteria.D_3__CandidatusNomurabacteria.Other.Other	0			-
D_0__Bacteria.D_1__Firmicutes.D_2__Bacilli.D_3__Lactobacillales.D_4__Enterococcaceae.D_5__Enterococcus	1.8928			-
D_0__Bacteria.D_1__Proteobacteria.D_2__Gammaproteobacteria.D_3__Betaproteobacteriales.D_4__Burkholderiaceae.Other	1.46224			-
D_0__Bacteria.D_1__Proteobacteria.D_2__Alphaproteobacteria.D_3__Caulobacterales.D_4__Caulobacteraceae.D_5__Brevundimonas	2.21002			-
D_0__Bacteria.D_1__Proteobacteria.D_2__Gammaproteobacteria.D_3__Enterobacteriales.D_4__Enterobacteriaceae.D_5__Serratia	2.25545			0.0127107
D_0__Bacteria.D_1__Bacteroidetes.D_2__Bacteroidia.D_3__Bacteroidales.D_4__Rikenellaceae.D_5__RikenellaceaeRC9gutgroup	2.43105	Neosporin	2.24037	0.01974
D_0__Bacteria.D_1__Bacteroidetes.D_2__Bacteroidia.D_3__Bacteroidales.D_4__Bacteroidaceae	3.47921			-
D_0__Bacteria.D_1__Firmicutes.D_2__Bacilli.D_3__Bacillales.D_4__Planococcaceae	3.14939			-
D_0__Bacteria.D_1__Actinobacteria.D_2__Actinobacteria.D_3__Propionibacteriales.D_4__Propionibacteriaceae.D_5__Friedmanniella	0.773449			-
D_0__Bacteria.D_1__Fusobacteria.D_2__Fusobacteriia.D_3__Fusobacteriales	1.20047			-
D_0__Bacteria.D_1__Planctomycetes.D_2__Planctomycetacia	1.13497			-
D_0__Bacteria.D_1__Actinobacteria.D_2__Actinobacteria.D_3__Micrococcales.D_4__Micrococcaceae.D_5__Pseudarthrobacter	0.901009			-
D_0__Bacteria.D_1__Proteobacteria.D_2__Gammaproteobacteria.D_3__Betaproteobacteriales.D_4__Burkholderiaceae.D_5__Burkholderia_Caballeronia_Paraburkholderia	1.80243	Vaseline	2.10977	0.0311192
D_0__Bacteria.D_1__Proteobacteria.D_2__Alphaproteobacteria.D_3__AlphaproteobacteriaIncertaeSedis.D_4__UnknownFamily.D_5__Acuticoccus	1.01231			-
D_0__Bacteria.D_1__Actinobacteria.D_2__Actinobacteria.D_3__Corynebacteriales.D_4__Nocardiaceae.D_5__Rhodococcus	1.47391			-
D_0__Bacteria.D_1__Proteobacteria.D_2__Alphaproteobacteria.D_3__Tistrellales	0.52095			-
D_0__Bacteria.D_1__Actinobacteria.D_2__Actinobacteria.D_3__Micrococcales.D_4__Microbacteriaceae.Other	1.12263			-
D_0__Bacteria.D_1__Verrucomicrobia.D_2__Verrucomicrobiae.D_3__Verrucomicrobiales	4.36806	Neosporin	4.05276	4.59283e-06
D_0__Bacteria.D_1__Proteobacteria.D_2__Alphaproteobacteria.D_3__Rhizobiales.D_4__Devosiaceae.D_5__Devosia	0.366049			-
D_0__Bacteria.D_1__Proteobacteria.D_2__Gammaproteobacteria.D_3__Xanthomonadales.D_4__Xanthomonadaceae	3.15658	Neosporin	2.25451	0.02324
D_0__Bacteria.D_1__Cyanobacteria.D_2__Oxyphotobacteria.D_3__Chloroplast.D_4__Pisumsativum_pea_	1.81403			-
D_0__Bacteria.D_1__Proteobacteria.D_2__Alphaproteobacteria.D_3__Rhizobiales.D_4__Beijerinckiaceae	1.82107			-
D_0__Bacteria.D_1__Bacteroidetes.D_2__Bacteroidia.D_3__Bacteroidales.D_4__Muribaculaceae.Other	2.93634			-
D_0__Bacteria.D_1__Proteobacteria.D_2__Alphaproteobacteria.D_3__Rhizobiales.D_4__Xanthobacteraceae.D_5__Afipia	0.684975			-
D_0__Bacteria.D_1__Firmicutes.D_2__Clostridia.D_3__Clostridiales.D_4__Ruminococcaceae.D_5__UBA1819	2.34706	Neosporin	2.33575	0.0218687
D_0__Bacteria.D_1__Firmicutes.Other.Other	1.75638			-
D_0__Bacteria.D_1__Actinobacteria.D_2__Actinobacteria.D_3__Micrococcales.D_4__Micrococcaceae.D_5__Micrococcus	1.89181			-
D_0__Bacteria.D_1__Patescibacteria.D_2__Saccharimonadia.D_3__Saccharimonadales.Other.Other	1.66383	Vaseline	2.05922	0.0271908
D_0__Bacteria.D_1__Acidobacteria.D_2__Acidobacteriia.D_3__Solibacterales.D_4__Solibacteraceae_Subgroup3_.D_5__Paludibaculum	0.123198			-
D_0__Bacteria.D_1__Actinobacteria.D_2__Thermoleophilia.D_3__Solirubrobacterales	0			-
D_0__Bacteria.D_1__Deferribacteres.D_2__Deferribacteres.D_3__Deferribacterales.D_4__Deferribacteraceae.D_5__Mucispirillum	2.53216			-
D_0__Bacteria.D_1__Proteobacteria.D_2__Gammaproteobacteria.D_3__Betaproteobacteriales.D_4__Gallionellaceae.D_5__Gallionella	1.12698			-
D_0__Bacteria.D_1__Firmicutes.D_2__Clostridia.D_3__Clostridiales.D_4__Ruminococcaceae.D_5__Harryflintia	1.01689			-
D_0__Bacteria.D_1__Proteobacteria.D_2__Alphaproteobacteria.D_3__Rhizobiales.D_4__Xanthobacteraceae	2.07324			-
D_0__Bacteria.D_1__Cyanobacteria.D_2__Melainabacteria.D_3__Obscuribacterales.D_4__unculturedbacterium	1.9993			-
D_0__Bacteria.D_1__Proteobacteria.D_2__Deltaproteobacteria.D_3__Myxococcales.D_4__Polyangiaceae.D_5__Pajaroellobacter	0.457371			-
D_0__Bacteria.D_1__Proteobacteria.D_2__Gammaproteobacteria.D_3__GammaproteobacteriaIncertaeSedis.D_4__UnknownFamily.D_5__CandidatusOvatusbacter	1.84188			-
D_0__Bacteria.D_1__Cyanobacteria.D_2__Oxyphotobacteria.D_3__Nostocales.D_4__Nostocaceae	0.921695			-
D_0__Bacteria.D_1__Actinobacteria.D_2__Actinobacteria.D_3__Corynebacteriales	2.64651	Vaseline	2.30569	0.000286859
D_0__Bacteria.D_1__Bacteroidetes.D_2__Bacteroidia.D_3__Flavobacteriales.D_4__Flavobacteriaceae.D_5__Salinimicrobium	0			-
D_0__Bacteria.D_1__Deferribacteres.D_2__Deferribacteres	2.53216			-
D_0__Bacteria.D_1__Firmicutes.D_2__Erysipelotrichia.D_3__Erysipelotrichales.D_4__Erysipelotrichaceae.D_5__unculturedbacterium	2.90908	Neosporin	2.67354	6.78261e-06
D_0__Bacteria.D_1__Actinobacteria.D_2__Coriobacteriia.D_3__Coriobacteriales.D_4__Eggerthellaceae	2.33196			-
D_0__Eukaryota.Other	0			-
D_0__Bacteria.D_1__Proteobacteria.D_2__Gammaproteobacteria.D_3__Vibrionales	0.559001			-
D_0__Bacteria.D_1__Proteobacteria.D_2__Gammaproteobacteria.D_3__GammaproteobacteriaIncertaeSedis.D_4__UnknownFamily.D_5__Acidibacter	0.799213			-
D_0__Bacteria.D_1__Planctomycetes.D_2__Planctomycetacia.D_3__Isosphaerales	0.2991			-
D_0__Bacteria.D_1__Cyanobacteria.D_2__Oxyphotobacteria.D_3__Chloroplast.D_4__Triticumaestivum_breadwheat_	2.99162			-
D_0__Bacteria.D_1__Firmicutes.D_2__Bacilli.D_3__Bacillales.D_4__Bacillaceae.D_5__Bacillus	1.59512			-
D_0__Bacteria.D_1__Cyanobacteria.D_2__Oxyphotobacteria.D_3__Chloroplast.D_4__Actinidiachinensis	0			-
D_0__Bacteria.D_1__Firmicutes.D_2__Clostridia.D_3__Clostridiales.D_4__Lachnospiraceae.D_5___Eubacterium_xylanophilumgroup	2.25756	Vaseline	2.25382	0.000327427
D_0__Bacteria.D_1__Bacteroidetes.D_2__Bacteroidia.D_3__Bacteroidales.D_4__Muribaculaceae.D_5__unculturedBarnesiellasp_	1.867	Vaseline	2.14436	0.0129277
D_0__Bacteria.D_1__Patescibacteria.D_2__Saccharimonadia.D_3__Saccharimonadales.Other	1.66383	Vaseline	2.06514	0.0271908
D_0__Bacteria.D_1__Fusobacteria	1.20047			-
D_0__Bacteria.D_1__Proteobacteria.D_2__Alphaproteobacteria.D_3__Paracaedibacterales.D_4__Paracaedibacteraceae.D_5__uncultured	0.714894			-
D_0__Bacteria.D_1__Proteobacteria.D_2__Alphaproteobacteria.D_3__Rhizobiales.D_4__Devosiaceae	0.366049			-
D_0__Bacteria.D_1__Patescibacteria.D_2__Gracilibacteria.D_3__JGI0000069_P22.D_4__unculturedbacterium.D_5__	0			-
D_0__Bacteria.D_1__Bacteroidetes.D_2__Bacteroidia.D_3__Bacteroidales.D_4__Tannerellaceae.D_5__Parabacteroides	2.74171	Neosporin	2.43732	0.00105298
D_0__Bacteria.D_1__Elusimicrobia.D_2__Elusimicrobia.D_3__LineageIV.D_4__unculturedbacterium.D_5__	0.820404			-
D_0__Bacteria.D_1__Actinobacteria.D_2__Actinobacteria.D_3__Micrococcales.D_4__Micrococcaceae.D_5__Glutamicibacter	1.33818			-
D_0__Bacteria.D_1__Chloroflexi.D_2__KD4_96	0.856806			-
Unassigned.Other.Other.Other	1.87684			-
D_0__Bacteria.D_1__Proteobacteria.D_2__Gammaproteobacteria.D_3__GammaproteobacteriaIncertaeSedis	1.87956			-
D_0__Bacteria.D_1__Proteobacteria.D_2__Alphaproteobacteria.D_3__Rhodobacterales.D_4__Rhodobacteraceae.D_5__Paracoccus	1.97984			-
D_0__Bacteria.D_1__Chloroflexi.D_2__KD4_96.D_3__unculturedbacterium.D_4__.D_5__	0.856806			-
D_0__Bacteria.D_1__Proteobacteria.D_2__Gammaproteobacteria.D_3__Betaproteobacteriales.D_4__Rhodocyclaceae.D_5__Methyloversatilis	0.839898			-
D_0__Bacteria.D_1__Proteobacteria.D_2__Gammaproteobacteria.D_3__Salinisphaerales	0			-
D_0__Bacteria.D_1__Proteobacteria.D_2__Alphaproteobacteria.D_3__Sphingomonadales	1.68226			-
D_0__Bacteria.D_1__Proteobacteria.D_2__Gammaproteobacteria.D_3__Betaproteobacteriales.D_4__Rhodocyclaceae.D_5__Dechlorosoma	1.77364			-
D_0__Bacteria.D_1__Firmicutes.D_2__Bacilli.D_3__Lactobacillales.D_4__Lactobacillaceae	1.53599			-
D_0__Bacteria.D_1__Proteobacteria.D_2__Gammaproteobacteria.D_3__Enterobacteriales.D_4__Enterobacteriaceae.D_5__Erwinia	1.66255			-
D_0__Bacteria.D_1__Firmicutes.D_2__Clostridia.D_3__Clostridiales.D_4__Ruminococcaceae.Other	2.54049			-
D_0__Bacteria.D_1__Planctomycetes.D_2__OM190.D_3__unculturedbacterium.D_4__.D_5__	1.06233			-
D_0__Bacteria.D_1__Actinobacteria.D_2__Actinobacteria.D_3__Micrococcales.D_4__Micrococcaceae.D_5__Arthrobacter	1.81568			-
D_0__Bacteria.D_1__Firmicutes.D_2__Clostridia.D_3__Clostridiales.D_4__Peptostreptococcaceae	0.990719			-
D_0__Bacteria.D_1__Proteobacteria.D_2__Alphaproteobacteria.D_3__Rhizobiales.D_4__Beijerinckiaceae.D_5__uncultured	0.475193			-
D_0__Bacteria.D_1__Proteobacteria.D_2__Alphaproteobacteria.D_3__Sphingomonadales.D_4__Sphingomonadaceae.D_5__Sphingobium	0.44609			-
D_0__Bacteria.D_1__Actinobacteria.D_2__Actinobacteria.D_3__Micrococcales.D_4__Intrasporangiaceae	1.4318			-
D_0__Bacteria.D_1__Fusobacteria.D_2__Fusobacteriia.D_3__Fusobacteriales.D_4__Fusobacteriaceae.D_5__Fusobacterium	1.16411			-
D_0__Bacteria.D_1__Proteobacteria.D_2__Gammaproteobacteria.D_3__Betaproteobacteriales.D_4__Burkholderiaceae.D_5__Janthinobacterium	0.886769			-
D_0__Bacteria.D_1__Actinobacteria.D_2__Actinobacteria.D_3__Corynebacteriales.D_4__Corynebacteriaceae.D_5__Corynebacterium	2.29432	Vaseline	2.2963	0.000989103
D_0__Bacteria.D_1__Proteobacteria.D_2__Alphaproteobacteria.D_3__Reyranellales.D_4__Reyranellaceae.D_5__Reyranella	0.817187			-
D_0__Bacteria.D_1__Acidobacteria.D_2__Subgroup18.D_3__unculturedbacterium.D_4__	0.337317			-
D_0__Bacteria.D_1__Acidobacteria.D_2__Acidobacteriia.D_3__Solibacterales	0.433157			-
D_0__Bacteria.D_1__Actinobacteria.D_2__Actinobacteria.D_3__Propionibacteriales	3.3051	Vaseline	2.55524	0.0402428
D_0__Bacteria.D_1__Cyanobacteria.D_2__Oxyphotobacteria.D_3__Chloroplast.D_4__Zeamays.D_5__	1.04312			-
D_0__Bacteria.D_1__Actinobacteria.D_2__Coriobacteriia.D_3__Coriobacteriales	2.33196			-
D_0__Bacteria.D_1__Planctomycetes.D_2__Planctomycetacia.D_3__Isosphaerales.D_4__Isosphaeraceae.D_5__Singulisphaera	0.0606978			-
D_0__Bacteria.D_1__Firmicutes.D_2__Bacilli.D_3__Lactobacillales.Other	0.318773			-
D_0__Bacteria.D_1__Bacteroidetes.D_2__Bacteroidia.D_3__Bacteroidales.D_4__Prevotellaceae.D_5__Alloprevotella	0.42404			-
D_0__Bacteria.D_1__Firmicutes.D_2__Bacilli.D_3__Lactobacillales.D_4__Carnobacteriaceae.D_5__Granulicatella	1.41628			-
D_0__Bacteria.D_1__Proteobacteria.D_2__Alphaproteobacteria.D_3__Rickettsiales.D_4__SM2D12.D_5__metagenome	0.303776			-
D_0__Eukaryota.Other.Other.Other.Other.Other	0			-
D_0__Bacteria.D_1__Elusimicrobia	0.877631			-
D_0__Bacteria.D_1__Proteobacteria.D_2__Alphaproteobacteria.D_3__Tistrellales.D_4__Geminicoccaceae.D_5__CandidatusAlysiosphaera	0.52095			-
D_0__Bacteria.D_1__Actinobacteria.D_2__Thermoleophilia.D_3__Solirubrobacterales.D_4__Solirubrobacteraceae	0			-
D_0__Bacteria.D_1__Bacteroidetes.D_2__Bacteroidia.D_3__Sphingobacteriales	1.96776			-
D_0__Bacteria.D_1__Proteobacteria.D_2__Alphaproteobacteria.D_3__Rhizobiales.D_4__Rhizobiaceae.D_5__Phyllobacterium	1.9685			-
D_0__Bacteria.D_1__Cyanobacteria.D_2__Oxyphotobacteria.D_3__Chloroplast.D_4__Actinidiachinensis.D_5__	0			-
D_0__Bacteria.D_1__Firmicutes.D_2__Clostridia.D_3__Clostridiales.D_4__Lachnospiraceae.D_5__LachnospiraceaeUCG_010	0.954617			-
D_0__Bacteria.D_1__Firmicutes.D_2__Clostridia.D_3__Clostridiales.Other.Other	0			-
D_0__Bacteria.D_1__Proteobacteria.D_2__Gammaproteobacteria.Other	0			-
D_0__Bacteria.D_1__Cyanobacteria.D_2__Oxyphotobacteria.D_3__Nostocales.D_4__Nostocaceae.D_5__CalothrixPCC_6303	0.921695			-
D_0__Bacteria.D_1__Proteobacteria.D_2__Alphaproteobacteria.D_3__Rhodobacterales	1.97984			-
D_0__Bacteria.D_1__Firmicutes.D_2__Clostridia.D_3__Clostridiales.D_4__Lachnospiraceae.D_5__LachnospiraceaeNK4A136group	4.05198			-
D_0__Bacteria.D_1__Proteobacteria.D_2__Deltaproteobacteria.D_3__Oligoflexales	2.30596			-
D_0__Bacteria.Other.Other.Other.Other.Other	1.96297			-
D_0__Bacteria.D_1__Firmicutes.D_2__Bacilli.D_3__Bacillales.D_4__Staphylococcaceae.D_5__Jeotgalicoccus	2.90368			-
D_0__Bacteria.D_1__Fusobacteria.D_2__Fusobacteriia	1.20047			-
D_0__Bacteria.D_1__Patescibacteria.D_2__Parcubacteria	1.18942			-
D_0__Bacteria.D_1__Acidobacteria.D_2__Subgroup6.Other.Other	0.267907			-
D_0__Bacteria.D_1__Firmicutes.D_2__Bacilli.D_3__Bacillales.D_4__FamilyXI	0.0203613			-
D_0__Bacteria.D_1__Bacteroidetes.D_2__Bacteroidia.D_3__Bacteroidales.D_4__Muribaculaceae.D_5__Muribaculum	3.49769	Neosporin	3.17543	8.43482e-06
D_0__Bacteria.D_1__Proteobacteria.D_2__Gammaproteobacteria.D_3__Enterobacteriales.D_4__Enterobacteriaceae.D_5__Enterobacter	1.44803			-
D_0__Bacteria.D_1__Proteobacteria.D_2__Alphaproteobacteria.D_3__Rhizobiales.D_4__Xanthobacteraceae.Other	1.05767			-
D_0__Bacteria.D_1__Actinobacteria.D_2__Actinobacteria.D_3__Micrococcales.D_4__Intrasporangiaceae.D_5__Lapillicoccus	0.366049			-
D_0__Bacteria.D_1__Bacteroidetes.D_2__Bacteroidia.D_3__Flavobacteriales	4.06204	Vaseline	3.38716	0.0100248
D_0__Bacteria.Other.Other	1.96297			-
D_0__Bacteria.D_1__Acidobacteria.D_2__Subgroup18.D_3__unculturedbacterium	0.337317			-
D_0__Bacteria.D_1__Firmicutes.D_2__Clostridia.D_3__Clostridiales	4.53869			-
D_0__Bacteria.D_1__Proteobacteria.D_2__Gammaproteobacteria.D_3__Betaproteobacteriales.D_4__Burkholderiaceae.D_5__Acidovorax	2.26432			0.0315643
D_0__Bacteria.D_1__Actinobacteria.D_2__Thermoleophilia	0			-
D_0__Bacteria.D_1__Proteobacteria.D_2__Alphaproteobacteria.D_3__Rhodospirillales.D_4__uncultured.D_5__unculturedbacterium	0.293837			-
D_0__Bacteria.D_1__Proteobacteria.D_2__Alphaproteobacteria.D_3__Rickettsiales.D_4__Mitochondria.D_5__Cucumissativus_cucumber_	0.650338			-
D_0__Bacteria.D_1__Cyanobacteria.D_2__Oxyphotobacteria.D_3__Chloroplast.D_4__Medicagotruncatula_barrelmedic_.D_5__	1.3575			-
D_0__Bacteria.D_1__Proteobacteria.D_2__Gammaproteobacteria.D_3__Enterobacteriales.D_4__Enterobacteriaceae.D_5__Pantoea	2.0799			-
D_0__Bacteria.D_1__Proteobacteria.D_2__Alphaproteobacteria.D_3__Rhizobiales.D_4__Rhizobiaceae.D_5__Allorhizobium_Neorhizobium_Pararhizobium_Rhizobium	0.909007			-
D_0__Bacteria.D_1__Planctomycetes.D_2__Planctomycetacia.D_3__Gemmatales.D_4__Gemmataceae.D_5__Fimbriiglobus	1.09673			-
D_0__Bacteria.D_1__Bacteroidetes.D_2__Bacteroidia	4.46599			-
D_0__Bacteria.D_1__Proteobacteria.D_2__Alphaproteobacteria.D_3__Acetobacterales.D_4__Acetobacteraceae	1.56045			-
D_0__Bacteria.D_1__Firmicutes.D_2__Bacilli.D_3__Lactobacillales.D_4__Carnobacteriaceae.D_5__Atopostipes	3.17648	Vaseline	2.96638	0.0290083
D_0__Bacteria.D_1__Proteobacteria.D_2__Gammaproteobacteria.D_3__Betaproteobacteriales.D_4__Gallionellaceae	1.12698			-
D_0__Bacteria.D_1__Cyanobacteria.D_2__Oxyphotobacteria.D_3__Chloroplast	4.82301			-
D_0__Bacteria.D_1__Cyanobacteria.D_2__Oxyphotobacteria.D_3__Chloroplast.D_4__Phaseolusacutifolius_teparybean_.D_5__	4.47157			-
D_0__Bacteria.D_1__Proteobacteria.D_2__Alphaproteobacteria.D_3__Micavibrionales	0.634894			-
D_0__Bacteria.D_1__Patescibacteria.D_2__Saccharimonadia.D_3__Saccharimonadales.D_4__Saccharimonadaceae.D_5__unculturedbacterium	0.638348			-
D_0__Bacteria.D_1__Proteobacteria.D_2__Alphaproteobacteria.D_3__Tistrellales.D_4__Geminicoccaceae	0.52095			-
D_0__Bacteria.D_1__Omnitrophicaeota.Other.Other	0.387123			-
D_0__Bacteria.D_1__Proteobacteria.D_2__Gammaproteobacteria.D_3__Betaproteobacteriales.D_4__Rhodocyclaceae.D_5__Sulfuritalea	1.50534	Vaseline	2.1204	0.0290083
D_0__Bacteria.D_1__Acidobacteria.D_2__Subgroup6	0.928162			-
D_0__Bacteria.D_1__Omnitrophicaeota.Other.Other.Other.Other	0.387123			-
D_0__Bacteria.D_1__Proteobacteria.D_2__Alphaproteobacteria.D_3__Acetobacterales.D_4__Acetobacteraceae.D_5__Acidiphilium	1.43751			-
D_0__Bacteria.D_1__Proteobacteria.D_2__Gammaproteobacteria.D_3__Betaproteobacteriales.D_4__Methylophilaceae.D_5__uncultured	2.55593	Vaseline	2.01776	0.0231721
D_0__Bacteria.D_1__Cyanobacteria.D_2__Melainabacteria.D_3__Caenarcaniphilales.D_4__unculturedbacterium	0.245786			-
D_0__Bacteria.D_1__Bacteroidetes.D_2__Bacteroidia.D_3__Bacteroidales	4.34688	Neosporin	3.53282	0.0446853
D_0__Bacteria.D_1__Armatimonadetes.D_2__Fimbriimonadia.D_3__Fimbriimonadales.D_4__Fimbriimonadaceae.D_5__unculturedFimbriimonassp_	1.05388			-
D_0__Bacteria.D_1__Proteobacteria.D_2__Alphaproteobacteria.D_3__Rhizobiales.D_4__Pleomorphomonadaceae	0.469928			-
D_0__Bacteria.D_1__Patescibacteria.D_2__Parcubacteria.Other	0.613768			-
D_0__Bacteria.D_1__Firmicutes.D_2__Clostridia.D_3__Clostridiales.D_4__Peptostreptococcaceae.D_5__Filifactor	0.286427			-
D_0__Bacteria.D_1__Bacteroidetes.D_2__Bacteroidia.D_3__Bacteroidales.D_4__Muribaculaceae.D_5__mousegutmetagenome	1.95898	Vaseline	2.56701	0.00107062
D_0__Bacteria.D_1__Patescibacteria.D_2__Saccharimonadia.D_3__Saccharimonadales	1.79011	Vaseline	2.19166	0.027748
D_0__Bacteria.D_1__Proteobacteria.D_2__Alphaproteobacteria.D_3__Paracaedibacterales	0.714894			-
D_0__Bacteria.D_1__Acidobacteria	1.31253			-
D_0__Bacteria.D_1__Proteobacteria.D_2__Alphaproteobacteria.D_3__Sphingomonadales.D_4__Sphingomonadaceae.D_5__Sphingoaurantiacus	0.562344			-
D_0__Bacteria.D_1__Bacteroidetes.D_2__Bacteroidia.D_3__Flavobacteriales.D_4__Weeksellaceae.D_5__Chryseobacterium	1.74023	Neosporin	2.36972	0.0292816
D_0__Bacteria.D_1__Actinobacteria.D_2__Actinobacteria.D_3__Pseudonocardiales.D_4__Pseudonocardiaceae	0.692279			-
D_0__Bacteria.D_1__Actinobacteria.D_2__Actinobacteria.D_3__Micrococcales	2.80211	Vaseline	2.22703	0.00455137
D_0__Bacteria.D_1__Elusimicrobia.D_2__Elusimicrobia.D_3__LineageIV.D_4__metagenome.D_5__	0			-
D_0__Bacteria.D_1__Cyanobacteria.D_2__Oxyphotobacteria.D_3__Chloroplast.D_4__Viciafaba_favabean_.D_5__	0.863373			-
D_0__Bacteria.D_1__Proteobacteria.D_2__Gammaproteobacteria.D_3__Pseudomonadales.D_4__Moraxellaceae.D_5__Acinetobacter	2.00719			-
D_0__Bacteria.D_1__Firmicutes.D_2__Clostridia.D_3__Clostridiales.D_4__FamilyXI	1.30212			-
D_0__Bacteria.D_1__Proteobacteria.D_2__Deltaproteobacteria.D_3__Myxococcales.D_4__Polyangiaceae.Other	0.44609			-
D_0__Bacteria.D_1__Cyanobacteria.D_2__Oxyphotobacteria.D_3__Chloroplast.D_4__Cucumissativus_cucumber_	1.37875			-
D_0__Bacteria.D_1__Proteobacteria.D_2__Alphaproteobacteria.D_3__Reyranellales	0.817187			-
D_0__Bacteria.D_1__Planctomycetes.D_2__Phycisphaerae.D_3__Tepidisphaerales.D_4__Tepidisphaeraceae.Other	0.236829			-
D_0__Bacteria.D_1__Firmicutes.D_2__Bacilli.D_3__Bacillales.D_4__Planococcaceae.D_5__Planomicrobium	0			-
D_0__Bacteria.D_1__Acidobacteria.D_2__Subgroup6.D_3__unculturedAcidobacteriabacterium	0.928162			-
D_0__Bacteria.D_1__Actinobacteria.D_2__Actinobacteria.D_3__Micrococcales.D_4__Microbacteriaceae.D_5__Plantibacter	0.692651			-
D_0__Bacteria.D_1__Patescibacteria.D_2__Gracilibacteria.D_3__JGI0000069_P22.D_4__unculturedbacterium	0			-
D_0__Bacteria.D_1__Patescibacteria.D_2__Parcubacteria.Other.Other.Other	0.613768			-
D_0__Bacteria.D_1__Proteobacteria	4.42367	Vaseline	3.498	0.0324733
D_0__Bacteria.D_1__Firmicutes.D_2__Bacilli.Other	1.75794			-
D_0__Bacteria.D_1__Firmicutes.D_2__Clostridia.D_3__Clostridiales.D_4__Ruminococcaceae.D_5__Ruminiclostridium9	3.22667	Neosporin	2.78604	0.000345211
D_0__Bacteria.D_1__Proteobacteria.D_2__Gammaproteobacteria.D_3__Aeromonadales.D_4__Aeromonadaceae.D_5__Aeromonas	0.86698			-
D_0__Bacteria.D_1__Firmicutes.D_2__Clostridia.D_3__Clostridiales.D_4__Clostridiaceae1.D_5__CandidatusArthromitus	1.38831			-
D_0__Bacteria.D_1__Firmicutes.D_2__Clostridia.D_3__Clostridiales.D_4__Ruminococcaceae.D_5__Ruminiclostridium5	2.28624			-
D_0__Bacteria.D_1__Firmicutes.D_2__Clostridia.D_3__Clostridiales.D_4__Ruminococcaceae.D_5__Ruminiclostridium6	1.81275	Vaseline	2.3475	0.0129277
D_0__Bacteria.D_1__Bacteroidetes.D_2__Bacteroidia.D_3__Chitinophagales	1.682			-
D_0__Bacteria.D_1__Patescibacteria.D_2__Parcubacteria.D_3__CandidatusYanofskybacteria	0.361766			-
D_0__Bacteria.D_1__Proteobacteria.D_2__Deltaproteobacteria.D_3__Bdellovibrionales.D_4__Bacteriovoracaceae.D_5__Bacteriovorax	0.951367			-
D_0__Bacteria.D_1__Firmicutes.D_2__Erysipelotrichia.D_3__Erysipelotrichales.D_4__Erysipelotrichaceae	3.5628	Neosporin	3.28085	4.08716e-05
D_0__Bacteria.D_1__Proteobacteria.D_2__Gammaproteobacteria.D_3__Betaproteobacteriales.D_4__Methylophilaceae	2.55593	Vaseline	2.01776	0.0231721
D_0__Bacteria.D_1__Proteobacteria.D_2__Alphaproteobacteria.D_3__Rickettsiales.D_4__Mitochondria	3.16492			-
D_0__Bacteria.D_1__Firmicutes.D_2__Clostridia.D_3__Clostridiales.D_4__Peptostreptococcaceae.D_5__Romboutsia	0.895129			-
D_0__Bacteria.D_1__Planctomycetes.D_2__OM190.D_3__unculturedbacterium	1.06233			-
D_0__Bacteria.D_1__Firmicutes.D_2__Clostridia.D_3__Clostridiales.D_4__Lachnospiraceae.D_5__Blautia	3.06181	Neosporin	2.58562	0.00180299
D_0__Bacteria.D_1__Acidobacteria.D_2__Holophagae.D_3__Subgroup7.D_4__unculturedbacteriumSJA_36	0.105267			-
D_0__Bacteria.D_1__Proteobacteria.D_2__Alphaproteobacteria.D_3__Sphingomonadales.D_4__Sphingomonadaceae.D_5__Porphyrobacter	0.585214			-
D_0__Bacteria.D_1__Actinobacteria.D_2__Actinobacteria.D_3__Propionibacteriales.D_4__Nocardioidaceae.D_5__Marmoricola	0.383967			-
D_0__Bacteria.D_1__Actinobacteria.D_2__Actinobacteria.D_3__Pseudonocardiales.D_4__Pseudonocardiaceae.D_5__Saccharopolyspora	0.290213			-
D_0__Bacteria.D_1__Bacteroidetes.D_2__Bacteroidia.D_3__Chitinophagales.D_4__Chitinophagaceae	1.682			-
D_0__Bacteria.D_1__Cyanobacteria.D_2__Oxyphotobacteria.D_3__Nostocales	0.921695			-
D_0__Bacteria.D_1__Proteobacteria.D_2__Gammaproteobacteria.D_3__Vibrionales.D_4__Vibrionaceae	0.559001			-
D_0__Bacteria.D_1__Firmicutes.D_2__Bacilli.D_3__Lactobacillales.D_4__Aerococcaceae	2.08004			-
D_0__Bacteria.D_1__Planctomycetes.D_2__Planctomycetacia.D_3__Gemmatales	1.09673			-
D_0__Bacteria.D_1__Firmicutes.D_2__Clostridia.D_3__Clostridiales.D_4__Lachnospiraceae.D_5___Eubacterium_oxidoreducensgroup	0.498219			-
D_0__Bacteria.D_1__Actinobacteria.D_2__Actinobacteria.D_3__Actinomycetales	0.360785			-
D_0__Bacteria.D_1__Actinobacteria.D_2__Actinobacteria.D_3__Corynebacteriales.D_4__Corynebacteriaceae	2.62031	Vaseline	2.28887	8.22895e-05
D_0__Eukaryota.Other.Other.Other.Other	0			-
D_0__Bacteria.D_1__Cyanobacteria.D_2__Oxyphotobacteria.D_3__Chloroplast.D_4__Xylochlorisirregularis	0.562344			-
D_0__Bacteria.D_1__Proteobacteria.D_2__Deltaproteobacteria.D_3__Oligoflexales.D_4__0319_6G20.Other	2.26446	Vaseline	2.0655	0.0324392
D_0__Bacteria.D_1__Proteobacteria.D_2__Gammaproteobacteria.D_3__Aeromonadales.D_4__Aeromonadaceae	0.86698			-
D_0__Bacteria.D_1__Patescibacteria.D_2__Saccharimonadia.D_3__Saccharimonadales.D_4__unculturedsoilbacterium	0.497243			-
D_0__Bacteria.D_1__Firmicutes.D_2__Clostridia.D_3__Clostridiales.D_4__Lachnospiraceae.D_5__Lachnoclostridium	3.53969	Neosporin	3.14268	0.000207502
D_0__Bacteria.D_1__Proteobacteria.D_2__Gammaproteobacteria.D_3__Xanthomonadales.D_4__Xanthomonadaceae.D_5__Thermomonas	0.126746			-
D_0__Bacteria.D_1__Cyanobacteria.D_2__Melainabacteria.D_3__Caenarcaniphilales	0.245786			-
D_0__Bacteria.D_1__Bacteroidetes.D_2__Bacteroidia.D_3__Bacteroidales.D_4__Muribaculaceae.D_5__unculturedbacterium	3.75213			-
D_0__Bacteria.D_1__Firmicutes.D_2__Clostridia.D_3__Clostridiales.D_4__FamilyXIII	2.14919			-
D_0__Bacteria.D_1__Actinobacteria.D_2__Actinobacteria.D_3__Micrococcales.D_4__Sanguibacteraceae.D_5__Sanguibacter	1.26357			-
D_0__Bacteria.D_1__Firmicutes.D_2__Clostridia.D_3__Clostridiales.D_4__Lachnospiraceae.D_5__LachnospiraceaeUCG_001	2.36368			-
D_0__Bacteria.D_1__Acidobacteria.D_2__Acidobacteriia.D_3__Solibacterales.D_4__Solibacteraceae_Subgroup3_.D_5__Bryobacter	0.433157			-
D_0__Bacteria.D_1__Firmicutes.D_2__Clostridia.D_3__Clostridiales.D_4__Lachnospiraceae.D_5__LachnospiraceaeUCG_004	1.48338	Neosporin	2.6304	0.0415683
D_0__Bacteria.D_1__Patescibacteria.D_2__Saccharimonadia	1.79011	Vaseline	2.21493	0.027748
D_0__Bacteria.D_1__Firmicutes.D_2__Clostridia.D_3__Clostridiales.D_4__Lachnospiraceae.D_5__LachnospiraceaeUCG_006	3.22893	Vaseline	2.8354	0.000364311
D_0__Eukaryota	0.507856			-
D_0__Bacteria.D_1__Firmicutes.D_2__Clostridia.D_3__Clostridiales.D_4__Lachnospiraceae.D_5__Roseburia	2.79701			-
D_0__Bacteria.D_1__Verrucomicrobia.D_2__Verrucomicrobiae.D_3__Verrucomicrobiales.D_4__Akkermansiaceae.D_5__Akkermansia	4.36806	Neosporin	4.05276	4.59283e-06
D_0__Bacteria.D_1__Bacteroidetes.D_2__Bacteroidia.D_3__Chitinophagales.D_4__Chitinophagaceae.D_5__Sediminibacterium	1.67872			-
D_0__Bacteria.D_1__Firmicutes.D_2__Bacilli.D_3__Lactobacillales.D_4__Streptococcaceae	4.41721	Vaseline	4.08173	5.63901e-06
D_0__Bacteria.D_1__Firmicutes.D_2__Bacilli.Other.Other.Other	1.75794			-
D_0__Bacteria.D_1__Proteobacteria.D_2__Alphaproteobacteria.D_3__Reyranellales.D_4__Reyranellaceae	0.817187			-
D_0__Bacteria.D_1__Proteobacteria.D_2__Gammaproteobacteria.Other.Other.Other	0			-
D_0__Bacteria.D_1__Proteobacteria.D_2__Gammaproteobacteria.D_3__Pasteurellales.D_4__Pasteurellaceae.D_5__Rodentibacter	0.647946			-
D_0__Bacteria.D_1__Actinobacteria.D_2__Actinobacteria.D_3__Micrococcales.D_4__Microbacteriaceae.D_5__uncultured	0.776223			-
D_0__Bacteria.D_1__Proteobacteria.D_2__Alphaproteobacteria.D_3__Rhizobiales.D_4__Beijerinckiaceae.Other	1.21191			-
D_0__Bacteria.D_1__Actinobacteria.D_2__Actinobacteria.D_3__Micrococcales.D_4__Sanguibacteraceae	1.26357			-
D_0__Bacteria.D_1__Proteobacteria.D_2__Gammaproteobacteria.D_3__Betaproteobacteriales.D_4__Burkholderiaceae.D_5__Delftia	1.31121			-
D_0__Bacteria.D_1__Firmicutes.D_2__Bacilli.D_3__Bacillales.D_4__Paenibacillaceae	1.4772			-
D_0__Bacteria.D_1__Proteobacteria.D_2__Deltaproteobacteria.D_3__Myxococcales	0.457371			-
D_0__Bacteria.D_1__Acidobacteria.D_2__Acidobacteriia.D_3__Acidobacteriales.D_4__Acidobacteriaceae_Subgroup1_.D_5__Granulicella	0.770973			-
D_0__Bacteria.D_1__Firmicutes.D_2__Bacilli.D_3__Lactobacillales.D_4__Streptococcaceae.D_5__Streptococcus	4.4167	Vaseline	4.0813	5.63901e-06
D_0__Bacteria.D_1__Bacteroidetes.D_2__Bacteroidia.D_3__Bacteroidales.D_4__Prevotellaceae.D_5__PrevotellaceaeUCG_001	3.61999	Neosporin	3.09886	0.0026004
D_0__Bacteria.D_1__Firmicutes.D_2__Clostridia.D_3__Clostridiales.D_4__Lachnospiraceae	4.46435			-
D_0__Bacteria.D_1__Firmicutes.D_2__Clostridia.D_3__Clostridiales.D_4__Clostridiaceae1.D_5__Clostridiumsensustricto1	0.670813			-
D_0__Bacteria.D_1__Proteobacteria.D_2__Alphaproteobacteria	3.47335			-
D_0__Bacteria.D_1__Proteobacteria.D_2__Alphaproteobacteria.D_3__Sphingomonadales.D_4__Sphingomonadaceae.D_5__Novosphingobium	0.994491			-
D_0__Bacteria.D_1__Patescibacteria.D_2__Parcubacteria.D_3__CandidatusKaiserbacteria.Other	0.358676			-
D_0__Bacteria.D_1__Planctomycetes.D_2__Phycisphaerae	0.236829			-
D_0__Bacteria	5.9999			-
D_0__Bacteria.D_1__Cyanobacteria.D_2__Oxyphotobacteria.D_3__Chloroplast.D_4__Triticumurartu	2.2853			-
D_0__Bacteria.D_1__Firmicutes.D_2__Clostridia.D_3__Clostridiales.D_4__Lachnospiraceae.D_5__Marvinbryantia	2.63063	Neosporin	2.41691	8.49959e-05
D_0__Bacteria.D_1__Firmicutes.D_2__Erysipelotrichia	3.5628	Neosporin	3.28085	4.08716e-05
D_0__Bacteria.D_1__Firmicutes.D_2__Clostridia.D_3__Clostridiales.D_4__Ruminococcaceae.D_5__RuminococcaceaeNK4A214group	1.68447	Vaseline	2.48159	0.0419717
D_0__Bacteria.D_1__Proteobacteria.D_2__Alphaproteobacteria.D_3__Caulobacterales	2.27206			-
D_0__Bacteria.D_1__Proteobacteria.D_2__Gammaproteobacteria.D_3__Betaproteobacteriales.D_4__Burkholderiaceae.D_5__Massilia	1.93708			-
D_0__Bacteria.D_1__Proteobacteria.D_2__Alphaproteobacteria.D_3__Rhizobiales.D_4__Rhizobiaceae.D_5__Mesorhizobium	1.29828			-
D_0__Bacteria.D_1__Fusobacteria.D_2__Fusobacteriia.D_3__Fusobacteriales.D_4__Fusobacteriaceae	1.16411			-
D_0__Bacteria.D_1__Bacteroidetes.D_2__Bacteroidia.D_3__Bacteroidales.D_4__Porphyromonadaceae	1.10116			-
D_0__Bacteria.D_1__Patescibacteria.D_2__Saccharimonadia.D_3__Saccharimonadales.D_4__Saccharimonadaceae	0.638348			-
D_0__Bacteria.D_1__Firmicutes.D_2__Clostridia.D_3__Clostridiales.D_4__Ruminococcaceae.D_5__Flavonifractor	1.26877			-
D_0__Bacteria.D_1__Proteobacteria.D_2__Deltaproteobacteria.D_3__Desulfovibrionales	2.53504			-
D_0__Bacteria.D_1__Armatimonadetes.D_2__Fimbriimonadia.D_3__Fimbriimonadales.D_4__Fimbriimonadaceae	1.09912			-
D_0__Bacteria.D_1__Proteobacteria.D_2__Deltaproteobacteria.D_3__Oligoflexales.D_4__0319_6G20.D_5__unculturedRoseobactersp_	1.2656			-
D_0__Bacteria.D_1__Proteobacteria.D_2__Deltaproteobacteria.D_3__Bdellovibrionales	0.951367			-
D_0__Bacteria.D_1__Proteobacteria.D_2__Deltaproteobacteria.D_3__Oligoflexales.D_4__0319_6G20	2.30596			-
D_0__Bacteria.D_1__Firmicutes.D_2__Clostridia.D_3__Clostridiales.D_4__FamilyXI.D_5__Finegoldia	1.13409			-
D_0__Bacteria.D_1__Acidobacteria.D_2__Holophagae.D_3__Subgroup7	0.105267			-
D_0__Bacteria.D_1__Acidobacteria.D_2__Subgroup6.D_3__unculturedAcidobacteriabacterium.D_4__	0.928162			-
D_0__Bacteria.D_1__Firmicutes.D_2__Clostridia.D_3__Clostridiales.D_4__Lachnospiraceae.D_5__Agathobacter	0			-
D_0__Bacteria.D_1__Bacteroidetes.D_2__Bacteroidia.D_3__Bacteroidales.D_4__Bacteroidaceae.D_5__Bacteroides	3.47921			-
D_0__Bacteria.D_1__Firmicutes.D_2__Clostridia.D_3__Clostridiales.D_4__Ruminococcaceae.D_5___Eubacterium_coprostanoligenesgroup	1.96694	Vaseline	2.22507	0.000888012
D_0__Bacteria.D_1__Proteobacteria.D_2__Deltaproteobacteria.D_3__Desulfovibrionales.D_4__Desulfovibrionaceae.D_5__Desulfovibrio	2.53504			-
D_0__Bacteria.D_1__Bacteroidetes.D_2__Bacteroidia.D_3__Bacteroidales.D_4__Rikenellaceae	3.46733	Neosporin	3.01633	0.000480341
D_0__Bacteria.D_1__Acidobacteria.D_2__Holophagae	0.105267			-
D_0__Bacteria.D_1__Acidobacteria.D_2__Acidobacteriia	0.935145			-
D_0__Bacteria.D_1__Proteobacteria.D_2__Deltaproteobacteria.D_3__Oligoflexales.D_4__0319_6G20.D_5__metagenome	0.888739			-
D_0__Bacteria.D_1__Deferribacteres	2.53216			-
D_0__Bacteria.D_1__Cyanobacteria.D_2__Oxyphotobacteria.D_3__Chloroplast.D_4__Hordeumvulgaresubsp_vulgare_domesticatedbarley_	1.90847			-
D_0__Bacteria.D_1__Firmicutes.D_2__Clostridia.D_3__Clostridiales.D_4__Lachnospiraceae.D_5__GCA_900066575	1.84888			-
D_0__Bacteria.D_1__Firmicutes.D_2__Clostridia.D_3__Clostridiales.D_4__FamilyXIII.D_5___Eubacterium_nodatumgroup	2.06161	Neosporin	2.2387	0.035366
D_0__Bacteria.D_1__Proteobacteria.D_2__Gammaproteobacteria.D_3__Enterobacteriales	4.27266	Vaseline	3.47834	0.0163773
D_0__Bacteria.D_1__Cyanobacteria.D_2__Melainabacteria.D_3__Obscuribacterales.D_4__unculturedbacterium.D_5__	1.9993			-
D_0__Bacteria.D_1__Chloroflexi.D_2__KD4_96.D_3__unculturedbacterium.D_4__	0.856806			-
D_0__Bacteria.D_1__Firmicutes.D_2__Clostridia.D_3__Clostridiales.D_4__FamilyXI.D_5__Anaerococcus	0.536195			-
D_0__Bacteria.D_1__Proteobacteria.D_2__Alphaproteobacteria.D_3__Acetobacterales.D_4__Acetobacteraceae.Other	0.952314			-
D_0__Bacteria.D_1__Actinobacteria.D_2__Actinobacteria.D_3__Kineosporiales.D_4__Kineosporiaceae.D_5__Quadrisphaera	0.662797			-
D_0__Bacteria.Other.Other.Other	1.96297			-
D_0__Bacteria.D_1__Firmicutes.D_2__Clostridia.D_3__Clostridiales.D_4__Ruminococcaceae.D_5__uncultured	2.82743			-
D_0__Bacteria.D_1__Proteobacteria.D_2__Alphaproteobacteria.D_3__Rhodospirillales.D_4__uncultured	2.96431	Neosporin	2.60475	1.84932e-05
D_0__Bacteria.D_1__Elusimicrobia.D_2__Elusimicrobia	0.877631			-
D_0__Bacteria.D_1__Proteobacteria.D_2__Alphaproteobacteria.D_3__Rhizobiales	2.73026			-
D_0__Bacteria.D_1__Proteobacteria.D_2__Alphaproteobacteria.D_3__Rhizobiales.D_4__Xanthobacteraceae.D_5__Bradyrhizobium	2.00906			-
D_0__Bacteria.D_1__Chloroflexi.D_2__KD4_96.D_3__unculturedbacterium	0.856806			-
D_0__Bacteria.D_1__Firmicutes.D_2__Clostridia.D_3__Clostridiales.D_4__FamilyXI.D_5__Peptoniphilus	0.69634			-
D_0__Bacteria.D_1__Patescibacteria.D_2__Parcubacteria.D_3__CandidatusYanofskybacteria.Other.Other	0.361766			-
D_0__Bacteria.D_1__Actinobacteria.D_2__Nitriliruptoria	0.719091			-
D_0__Bacteria.D_1__Fusobacteria.D_2__Fusobacteriia.D_3__Fusobacteriales.D_4__Leptotrichiaceae.D_5__Leptotrichia	0.686101			-
D_0__Bacteria.D_1__Cyanobacteria.D_2__Melainabacteria.D_3__Caenarcaniphilales.D_4__unculturedbacterium.D_5__	0.245786			-
D_0__Bacteria.D_1__Actinobacteria.D_2__Actinobacteria.D_3__Micrococcales.D_4__Microbacteriaceae.D_5__Microbacterium	2.4073			-
D_0__Bacteria.D_1__Actinobacteria.D_2__Nitriliruptoria.D_3__Nitriliruptorales	0.719091			-
D_0__Bacteria.D_1__Actinobacteria.D_2__Actinobacteria.D_3__Kineosporiales.D_4__Kineosporiaceae.D_5__Kineococcus	0.521077			-
D_0__Bacteria.D_1__Proteobacteria.D_2__Gammaproteobacteria.D_3__Betaproteobacteriales.D_4__Burkholderiaceae	3.29827			-
D_0__Bacteria.D_1__Actinobacteria.D_2__Actinobacteria.D_3__Propionibacteriales.D_4__Propionibacteriaceae.D_5__Cutibacterium	3.3029	Vaseline	2.55151	0.0495346
D_0__Bacteria.D_1__Proteobacteria.D_2__Deltaproteobacteria	2.74126			-
D_0__Bacteria.D_1__Cyanobacteria.D_2__Oxyphotobacteria.D_3__Chloroplast.D_4__Pisumsativum_pea_.D_5__	1.81403			-
D_0__Bacteria.D_1__Firmicutes.D_2__Clostridia.D_3__Clostridiales.D_4__Ruminococcaceae.D_5__RuminococcaceaeUCG_014	3.27821	Vaseline	2.96105	7.99108e-07
D_0__Bacteria.D_1__Firmicutes.D_2__Clostridia.D_3__Clostridiales.D_4__Eubacteriaceae	2.07012	Neosporin	2.39886	0.000845675
D_0__Bacteria.D_1__Firmicutes.D_2__Clostridia.D_3__Clostridiales.D_4__Ruminococcaceae.D_5__RuminococcaceaeUCG_010	1.60847	Vaseline	2.5274	0.00227667
D_0__Bacteria.D_1__Firmicutes.D_2__Bacilli.D_3__Lactobacillales.D_4__Enterococcaceae	1.8928			-
D_0__Bacteria.D_1__Acidobacteria.D_2__Acidobacteriia.D_3__Acidobacteriales	0.770973			-
D_0__Bacteria.D_1__Cyanobacteria.D_2__Oxyphotobacteria.D_3__Chloroplast.D_4__Coccomyxasimplex	0.42404			-
D_0__Bacteria.D_1__Proteobacteria.D_2__Alphaproteobacteria.D_3__Rhizobiales.D_4__Beijerinckiaceae.D_5__Bosea	0.756615			-
D_0__Bacteria.D_1__Proteobacteria.D_2__Alphaproteobacteria.D_3__Rickettsiales.D_4__Mitochondria.Other	3.153			-
D_0__Bacteria.D_1__Proteobacteria.D_2__Gammaproteobacteria.D_3__Pasteurellales	0.647946			-
Unassigned.Other	1.87684			-
D_0__Bacteria.D_1__Cyanobacteria.D_2__Oxyphotobacteria.D_3__Chloroplast.D_4__Zeamays	1.04312			-
D_0__Bacteria.D_1__Firmicutes.D_2__Clostridia.D_3__Clostridiales.D_4__Ruminococcaceae.D_5__Butyricicoccus	2.26065	Vaseline	2.10478	9.56133e-05
D_0__Bacteria.D_1__Proteobacteria.D_2__Alphaproteobacteria.D_3__Rhodobacterales.D_4__Rhodobacteraceae	1.97984			-
D_0__Bacteria.D_1__Proteobacteria.D_2__Gammaproteobacteria.D_3__Betaproteobacteriales.D_4__Burkholderiaceae.D_5__Variovorax	0.2991			-
D_0__Bacteria.D_1__Actinobacteria.D_2__Actinobacteria.D_3__Kineosporiales	0.662797			-
D_0__Bacteria.D_1__Actinobacteria.D_2__Actinobacteria.D_3__Pseudonocardiales	0.692279			-
D_0__Bacteria.D_1__Firmicutes.D_2__Bacilli.D_3__Bacillales.D_4__Paenibacillaceae.D_5__Saccharibacillus	0.061237			-
D_0__Bacteria.D_1__Firmicutes.D_2__Clostridia.D_3__Clostridiales.D_4__Lachnospiraceae.D_5__ASF356	1.73025	Vaseline	2.60281	0.000327427
D_0__Bacteria.D_1__Acidobacteria.D_2__Subgroup6.Other.Other.Other	0.267907			-
D_0__Bacteria.D_1__Firmicutes.D_2__Clostridia.D_3__Clostridiales.D_4__Ruminococcaceae.D_5__Ruminococcus1	2.63889	Vaseline	2.48863	3.68235e-05
D_0__Bacteria.D_1__Firmicutes.D_2__Clostridia.D_3__Clostridiales.D_4__Christensenellaceae	2.19482	Neosporin	2.13805	0.000117419
D_0__Bacteria.D_1__Acidobacteria.D_2__Subgroup18	0.337317			-
D_0__Bacteria.D_1__Patescibacteria.D_2__Parcubacteria.D_3__CandidatusNomurabacteria	0			-
D_0__Bacteria.D_1__Patescibacteria.D_2__Saccharimonadia.D_3__Saccharimonadales.D_4__unculturedsoilbacterium.D_5__	0.497243			-
D_0__Bacteria.D_1__Firmicutes.D_2__Clostridia.D_3__Clostridiales.D_4__Ruminococcaceae.D_5__Intestinimonas	1.24342			-
D_0__Bacteria.D_1__Firmicutes.D_2__Erysipelotrichia.D_3__Erysipelotrichales.D_4__Erysipelotrichaceae.Other	1.51445			-
D_0__Bacteria.D_1__Proteobacteria.D_2__Alphaproteobacteria.D_3__Rickettsiales.D_4__SM2D12	0.303776			-
D_0__Bacteria.D_1__Bacteroidetes.D_2__Bacteroidia.D_3__Sphingobacteriales.D_4__Sphingobacteriaceae.D_5__Sphingobacterium	1.32685			-
D_0__Bacteria.D_1__Proteobacteria.D_2__Alphaproteobacteria.D_3__Rhizobiales.D_4__Pleomorphomonadaceae.D_5__Pleomorphomonas	0.469928			-
D_0__Bacteria.D_1__Firmicutes.D_2__Bacilli	4.67847	Vaseline	4.10046	0.00776183
D_0__Bacteria.D_1__Actinobacteria.D_2__Coriobacteriia	2.33196			-
D_0__Bacteria.D_1__Proteobacteria.D_2__Gammaproteobacteria.D_3__Pseudomonadales.D_4__Pseudomonadaceae	2.8741	Vaseline	2.06476	0.0361806
D_0__Bacteria.D_1__Bacteroidetes.D_2__Bacteroidia.D_3__Bacteroidales.D_4__Prevotellaceae.Other	0			-
D_0__Bacteria.D_1__Proteobacteria.D_2__Gammaproteobacteria.D_3__Betaproteobacteriales	3.39381	Vaseline	2.48946	0.0446853
D_0__Bacteria.D_1__Acidobacteria.D_2__Blastocatellia_Subgroup4_	0.906572			-
D_0__Bacteria.Other	1.96297			-
D_0__Bacteria.D_1__Actinobacteria.D_2__Actinobacteria.D_3__Propionibacteriales.D_4__Nocardioidaceae.D_5__Nocardioides	0.890041			-
D_0__Bacteria.D_1__Bacteroidetes.D_2__Bacteroidia.D_3__Flavobacteriales.D_4__Weeksellaceae	4.06116	Vaseline	3.38573	0.0100248
D_0__Bacteria.D_1__Firmicutes.D_2__Bacilli.D_3__Bacillales.D_4__FamilyXI.D_5__Gemella	0.0203613			-
D_0__Bacteria.D_1__Patescibacteria.D_2__Saccharimonadia.D_3__Saccharimonadales.D_4__unculturedbacterium.D_5__	1.04974			-
D_0__Bacteria.D_1__Proteobacteria.D_2__Alphaproteobacteria.D_3__Rhodospirillales.D_4__uncultured.Other	1.12309			-
D_0__Bacteria.D_1__Proteobacteria.D_2__Gammaproteobacteria.D_3__Legionellales.D_4__Legionellaceae	0.237838			-
D_0__Bacteria.D_1__Bacteroidetes.D_2__Bacteroidia.D_3__Flavobacteriales.D_4__Weeksellaceae.D_5__Elizabethkingia	4.06106	Vaseline	3.38984	0.0100248
D_0__Bacteria.D_1__Proteobacteria.D_2__Gammaproteobacteria	4.37246	Vaseline	3.52553	0.0207166
D_0__Bacteria.D_1__Proteobacteria.D_2__Gammaproteobacteria.D_3__Betaproteobacteriales.D_4__Burkholderiaceae.D_5__Xylophilus	0			-
D_0__Bacteria.D_1__Proteobacteria.D_2__Deltaproteobacteria.D_3__Myxococcales.D_4__Polyangiaceae	0.457371			-
D_0__Bacteria.D_1__Planctomycetes.D_2__Phycisphaerae.D_3__Tepidisphaerales	0.236829			-
D_0__Bacteria.D_1__Actinobacteria.D_2__Actinobacteria.D_3__Actinomycetales.D_4__Actinomycetaceae	0.360785			-
D_0__Bacteria.D_1__Cyanobacteria.D_2__Oxyphotobacteria.D_3__Chloroplast.D_4__Aegilopstauschii	2.3483			-
D_0__Bacteria.D_1__Proteobacteria.D_2__Alphaproteobacteria.D_3__Rickettsiales.D_4__Mitochondria.D_5__uncultureddeep_seabacterium	1.49883			-
D_0__Bacteria.D_1__Planctomycetes.D_2__OM190	1.06233			-
D_0__Bacteria.D_1__Firmicutes.Other.Other.Other.Other	1.75638			-
D_0__Eukaryota.Other.Other	0			-
D_0__Bacteria.D_1__Actinobacteria.D_2__Actinobacteria.D_3__Propionibacteriales.D_4__Nocardioidaceae	1.00792			-
D_0__Bacteria.D_1__Cyanobacteria.D_2__Oxyphotobacteria.D_3__Chloroplast.D_4__Aegilopstauschii.D_5__	2.3483			-
D_0__Bacteria.D_1__Proteobacteria.D_2__Gammaproteobacteria.D_3__Pseudomonadales.D_4__Moraxellaceae.D_5__Enhydrobacter	0.6315			-
D_0__Bacteria.D_1__Bacteroidetes.D_2__Bacteroidia.D_3__Cytophagales.D_4__Hymenobacteraceae	1.31097			-
D_0__Bacteria.D_1__Proteobacteria.D_2__Alphaproteobacteria.D_3__Rhodospirillales.D_4__uncultured.D_5__gutmetagenome	2.96177	Neosporin	2.60833	1.42834e-05
D_0__Bacteria.D_1__Firmicutes.D_2__Bacilli.D_3__Bacillales.D_4__Planococcaceae.D_5__Lysinibacillus	0.904728			-
Unassigned	2.57581			-
D_0__Bacteria.D_1__Proteobacteria.D_2__Gammaproteobacteria.D_3__Betaproteobacteriales.D_4__Rhodocyclaceae	2.06419	Vaseline	2.04042	0.0312643
D_0__Bacteria.D_1__Firmicutes.D_2__Erysipelotrichia.D_3__Erysipelotrichales.D_4__Erysipelotrichaceae.D_5__Faecalibaculum	3.42093	Neosporin	3.15994	2.56724e-05
D_0__Bacteria.D_1__Cyanobacteria.D_2__Oxyphotobacteria.D_3__Chloroplast.D_4__Hordeumvulgaresubsp_vulgare_domesticatedbarley_.D_5__	1.90847			-
D_0__Bacteria.D_1__Proteobacteria.D_2__Alphaproteobacteria.D_3__Rickettsiales	3.16492			-
D_0__Bacteria.D_1__Acidobacteria.D_2__Blastocatellia_Subgroup4_.D_3__Blastocatellales.D_4__Blastocatellaceae	0.906572			-
D_0__Bacteria.D_1__Proteobacteria.D_2__Deltaproteobacteria.D_3__Desulfovibrionales.D_4__Desulfovibrionaceae	2.53504			-
D_0__Bacteria.D_1__Proteobacteria.D_2__Gammaproteobacteria.D_3__Betaproteobacteriales.D_4__Burkholderiaceae.D_5__Comamonas	0.925988			-
D_0__Bacteria.D_1__Firmicutes.D_2__Clostridia	4.53869			-
D_0__Bacteria.D_1__Cyanobacteria.D_2__Oxyphotobacteria.D_3__Chloroplast.Other	4.60252			-
D_0__Bacteria.D_1__Proteobacteria.D_2__Alphaproteobacteria.D_3__Rhizobiales.D_4__Rhizobiaceae.D_5__Aureimonas	0.905834			-
D_0__Bacteria.D_1__Armatimonadetes.D_2__Fimbriimonadia.D_3__Fimbriimonadales.D_4__Fimbriimonadaceae.Other	0.0944212			-
D_0__Bacteria.D_1__Elusimicrobia.D_2__Elusimicrobia.D_3__LineageIV.D_4__unculturedbacterium	0.820404			-
D_0__Bacteria.D_1__Proteobacteria.D_2__Gammaproteobacteria.D_3__Betaproteobacteriales.D_4__Burkholderiaceae.D_5__Alcaligenes	1.18135			-
D_0__Bacteria.D_1__Actinobacteria.D_2__Actinobacteria.D_3__Micrococcales.D_4__Microbacteriaceae.D_5__Curtobacterium	2.09391			-
D_0__Bacteria.D_1__Firmicutes.D_2__Clostridia.D_3__Clostridiales.D_4__FamilyXIII.D_5__FamilyXIIIAD3011group	0.534765			-
D_0__Bacteria.D_1__Proteobacteria.D_2__Alphaproteobacteria.D_3__Sphingomonadales.D_4__Sphingomonadaceae	1.68226			-
Unassigned.Other.Other.Other.Other.Other	1.87684			-
D_0__Bacteria.D_1__Actinobacteria.D_2__Coriobacteriia.D_3__Coriobacteriales.D_4__Eggerthellaceae.D_5__Enterorhabdus	2.33196			-
D_0__Bacteria.D_1__Proteobacteria.D_2__Alphaproteobacteria.D_3__Rhodospirillales.D_4__uncultured.D_5__metagenome	0.538847			-
D_0__Bacteria.D_1__Firmicutes.D_2__Bacilli.D_3__Bacillales.D_4__Paenibacillaceae.Other	0.22437			-
D_0__Bacteria.D_1__Firmicutes.D_2__Erysipelotrichia.D_3__Erysipelotrichales.D_4__Erysipelotrichaceae.D_5__CandidatusStoquefichus	1.03021			-
D_0__Bacteria.D_1__Proteobacteria.D_2__Alphaproteobacteria.D_3__Sphingomonadales.D_4__Sphingomonadaceae.D_5__Sphingomonas	1.56914			-
D_0__Bacteria.D_1__Proteobacteria.D_2__Alphaproteobacteria.D_3__Rhizobiales.D_4__Xanthobacteraceae.D_5__uncultured	0.629521			-
D_0__Bacteria.D_1__Deferribacteres.D_2__Deferribacteres.D_3__Deferribacterales.D_4__Deferribacteraceae	2.53216			-
D_0__Bacteria.D_1__Bacteroidetes.D_2__Bacteroidia.D_3__Chitinophagales.D_4__Chitinophagaceae.D_5__Asinibacterium	1.39227			-
D_0__Bacteria.D_1__Firmicutes.Other.Other.Other	1.75638			-
D_0__Bacteria.D_1__Proteobacteria.D_2__Alphaproteobacteria.D_3__Micavibrionales.D_4__uncultured	0.634894			-
D_0__Bacteria.D_1__Deferribacteres.D_2__Deferribacteres.D_3__Deferribacterales	2.53216			-
D_0__Bacteria.D_1__Actinobacteria.D_2__Actinobacteria.D_3__Micrococcales.D_4__Brevibacteriaceae	1.57493			-
D_0__Bacteria.D_1__Proteobacteria.D_2__Gammaproteobacteria.D_3__Betaproteobacteriales.D_4__Burkholderiaceae.D_5__Parasutterella	2.78368	Neosporin	2.43262	0.00223895
D_0__Bacteria.D_1__Actinobacteria.D_2__Actinobacteria.D_3__Pseudonocardiales.D_4__Pseudonocardiaceae.D_5__Actinomycetospora	0.692279			-
D_0__Bacteria.D_1__Firmicutes.D_2__Clostridia.D_3__Clostridiales.D_4__ClostridialesvadinBB60group	2.07981			-
D_0__Bacteria.D_1__Proteobacteria.D_2__Gammaproteobacteria.D_3__Betaproteobacteriales.D_4__Burkholderiaceae.D_5__Pelomonas	2.04803	Vaseline	2.05611	0.0306948
D_0__Bacteria.D_1__Proteobacteria.D_2__Alphaproteobacteria.D_3__Rhizobiales.D_4__Rhizobiaceae	2.54746			-
D_0__Bacteria.D_1__Firmicutes.D_2__Bacilli.D_3__Lactobacillales.D_4__Carnobacteriaceae.D_5__Dolosigranulum	1.68592			-
D_0__Bacteria.D_1__Actinobacteria.D_2__Actinobacteria.D_3__Micrococcales.D_4__Micrococcaceae	2.23746	Vaseline	2.12099	0.0479685
D_0__Bacteria.D_1__Firmicutes.D_2__Clostridia.D_3__Clostridiales.D_4__Christensenellaceae.D_5__ChristensenellaceaeR_7group	2.19482	Neosporin	2.13805	0.000117419
Unassigned.Other.Other	1.87684			-
D_0__Bacteria.D_1__Cyanobacteria.D_2__Melainabacteria.D_3__Obscuribacterales	1.9993			-
D_0__Bacteria.D_1__Planctomycetes.D_2__Planctomycetacia.D_3__Isosphaerales.D_4__Isosphaeraceae	0.2991			-
D_0__Bacteria.D_1__Firmicutes.D_2__Clostridia.D_3__Clostridiales.D_4__Defluviitaleaceae	1.81151	Vaseline	2.18646	0.00554799
D_0__Bacteria.D_1__Proteobacteria.D_2__Deltaproteobacteria.D_3__Bdellovibrionales.D_4__Bacteriovoracaceae	0.951367			-
D_0__Bacteria.D_1__Actinobacteria.D_2__Thermoleophilia.D_3__Solirubrobacterales.D_4__Solirubrobacteraceae.D_5__Conexibacter	0			-
D_0__Bacteria.D_1__Firmicutes.D_2__Clostridia.D_3__Clostridiales.D_4__Lachnospiraceae.D_5__Tyzzerella3	1.04115			-
