# Supplementary material for: Modulation of the skin microbiome in cutaneous T-cell lymphoma delays tumour growth and increases survival in the murine EL4 model
Source: Front Immunol. 2024 Apr 5;15:1255859. doi: 10.3389/fimmu.2024.1255859 (PMC11026597; doi:10.3389/fimmu.2024.1255859)
Supplement: Supplementary Data Sheet 2 — A data sheet showing the list of altered bacterial abundance in the vehicle- vs the triple antibiotic-treated groups according to the MaAsLin2 analysis results. P-value cutoff > 0.05 (n = 14-15 per group). [file Table_2.xlsx]

## Sheet: all_results
feature	metadata	value	coef	stderr	N	N.not.0	pval	qval
D_0__Bacteria.D_1__Firmicutes.D_2__Bacilli.D_3__Lactobacillales.D_4__Streptococcaceae.D_5__Streptococcus.D_6__uncultured.Streptococcus.sp.	Medicament	Triple antibiotic	-7.75937	0.354844	29	15	1.05e-18	7.97e-17
D_0__Bacteria.D_1__Firmicutes.D_2__Clostridia.D_3__Clostridiales.D_4__Lachnospiraceae.D_5__Lachnospiraceae.NK4A136.group.D_6__Lachnospiraceae.bacterium.10.1	Medicament	Triple antibiotic	-5.54608	0.469736	29	14	3.59e-12	1.37e-10
D_0__Bacteria.D_1__Firmicutes.D_2__Bacilli.D_3__Lactobacillales.D_4__Streptococcaceae.D_5__Streptococcus.D_6__uncultured.bacterium	Medicament	Triple antibiotic	-3.61215	0.3372	29	14	3.18e-11	8.06e-10
D_0__Bacteria.D_1__Verrucomicrobia.D_2__Verrucomicrobiae.D_3__Verrucomicrobiales.D_4__Akkermansiaceae.D_5__Akkermansia.D_6__uncultured.bacterium	Medicament	Triple antibiotic	4.81525	0.503563	29	29	3.68e-10	6.98e-09
D_0__Bacteria.D_1__Firmicutes.D_2__Clostridia.D_3__Clostridiales.D_4__Lachnospiraceae.D_5__uncultured.__	Medicament	Triple antibiotic	-4.54339	0.487443	29	14	6.28e-10	9.54e-09
D_0__Bacteria.D_1__Firmicutes.D_2__Clostridia.D_3__Clostridiales.D_4__Lachnospiraceae.D_5__Marvinbryantia.D_6__Clostridiales.bacterium.CIEAF.012	Medicament	Triple antibiotic	3.23456	0.353179	29	20	9.04e-10	1.15e-08
D_0__Bacteria.D_1__Bacteroidetes.D_2__Bacteroidia.D_3__Bacteroidales.D_4__Muribaculaceae.D_5__Muribaculum.D_6__uncultured.bacterium	Medicament	Triple antibiotic	3.44324	0.475477	29	26	8.66e-08	8.23e-07
D_0__Bacteria.D_1__Proteobacteria.D_2__Alphaproteobacteria.D_3__Rhodospirillales.D_4__uncultured.D_5__gut.metagenome.D_6__	Medicament	Triple antibiotic	3.09437	0.426886	29	23	8.51e-08	8.23e-07
D_0__Bacteria.D_1__Firmicutes.D_2__Clostridia.D_3__Clostridiales.D_4__Lachnospiraceae.D_5__Lachnospiraceae.UCG.006.D_6__uncultured.bacterium	Medicament	Triple antibiotic	-3.56231	0.504492	29	13	1.36e-07	1.15e-06
D_0__Bacteria.D_1__Firmicutes.D_2__Erysipelotrichia.D_3__Erysipelotrichales.D_4__Erysipelotrichaceae.D_5__uncultured.bacterium.D_6__	Medicament	Triple antibiotic	3.05142	0.446354	29	19	2.41e-07	1.83e-06
D_0__Bacteria.D_1__Firmicutes.D_2__Clostridia.D_3__Clostridiales.D_4__Lachnospiraceae.D_5__uncultured.D_6__mouse.gut.metagenome	Medicament	Triple antibiotic	6.22325	0.935597	29	24	3.87e-07	2.68e-06
D_0__Bacteria.D_1__Firmicutes.D_2__Clostridia.D_3__Clostridiales.D_4__Ruminococcaceae.D_5__Ruminiclostridium.9.D_6__uncultured.Clostridiales.bacterium	Medicament	Triple antibiotic	2.89224	0.454268	29	25	8.1e-07	5.04e-06
D_0__Bacteria.D_1__Firmicutes.D_2__Clostridia.D_3__Clostridiales.D_4__Ruminococcaceae.D_5__Ruminococcaceae.UCG.014.__	Medicament	Triple antibiotic	-3.61824	0.570493	29	13	8.63e-07	5.04e-06
D_0__Bacteria.D_1__Firmicutes.D_2__Clostridia.D_3__Clostridiales.D_4__Lachnospiraceae.D_5__Blautia.D_6__Blautia.coccoides	Medicament	Triple antibiotic	3.3394	0.54165	29	21	1.37e-06	7.44e-06
D_0__Bacteria.D_1__Firmicutes.D_2__Clostridia.D_3__Clostridiales.D_4__Lachnospiraceae.D_5__Lachnoclostridium.D_6__Dorea.sp..5.2	Medicament	Triple antibiotic	3.44185	0.569523	29	27	1.89e-06	9.56e-06
D_0__Bacteria.D_1__Firmicutes.D_2__Clostridia.D_3__Clostridiales.D_4__Ruminococcaceae.D_5__Ruminococcus.1.D_6__mouse.gut.metagenome	Medicament	Triple antibiotic	-1.94264	0.324114	29	11	2.15e-06	1.02e-05
D_0__Bacteria.D_1__Bacteroidetes.D_2__Bacteroidia.D_3__Bacteroidales.D_4__Rikenellaceae.D_5__Alistipes.D_6__uncultured.Bacteroidales.bacterium	Medicament	Triple antibiotic	3.2511	0.552208	29	25	2.85e-06	1.27e-05
D_0__Bacteria.D_1__Firmicutes.D_2__Erysipelotrichia.D_3__Erysipelotrichales.D_4__Erysipelotrichaceae.D_5__Faecalibaculum.D_6__uncultured.bacterium	Medicament	Triple antibiotic	3.75737	0.648421	29	20	3.64e-06	1.54e-05
D_0__Bacteria.D_1__Firmicutes.D_2__Clostridia.D_3__Clostridiales.D_4__Lachnospiraceae.D_5__uncultured.D_6__uncultured.Clostridiales.bacterium	Medicament	Triple antibiotic	-3.06086	0.566861	29	11	1.04e-05	4.16e-05
D_0__Bacteria.D_1__Firmicutes.D_2__Clostridia.D_3__Clostridiales.D_4__Ruminococcaceae.D_5__Ruminococcaceae.UCG.014.D_6__uncultured.bacterium	Medicament	Triple antibiotic	-2.50891	0.466181	29	11	1.09e-05	4.16e-05
D_0__Bacteria.D_1__Firmicutes.D_2__Bacilli.D_3__Bacillales.D_4__Staphylococcaceae.D_5__Staphylococcus.D_6__Staphylococcus.aureus	Medicament	Triple antibiotic	-3.09099	0.707813	29	17	0.000166641	0.000603081
D_0__Bacteria.D_1__Firmicutes.D_2__Clostridia.D_3__Clostridiales.D_4__Lachnospiraceae.D_5__Blautia.__	Medicament	Triple antibiotic	3.37949	0.803863	29	21	0.000257439	0.000889333
D_0__Bacteria.D_1__Bacteroidetes.D_2__Bacteroidia.D_3__Bacteroidales.D_4__Tannerellaceae.D_5__Parabacteroides.D_6__Parabacteroides.goldsteinii.CL02T12C30	Medicament	Triple antibiotic	3.10399	0.767507	29	18	0.000393646	0.00130074
D_0__Bacteria.D_1__Proteobacteria.D_2__Gammaproteobacteria.D_3__Betaproteobacteriales.D_4__Burkholderiaceae.D_5__Parasutterella.D_6__Burkholderiales.bacterium.YL45	Medicament	Triple antibiotic	2.51856	0.671134	29	26	0.000848209	0.00268599
D_0__Bacteria.D_1__Firmicutes.D_2__Clostridia.D_3__Clostridiales.D_4__Lachnospiraceae.D_5__uncultured.D_6__uncultured.bacterium	Medicament	Triple antibiotic	-2.41212	0.694666	29	25	0.00175374	0.00533138
D_0__Bacteria.D_1__Bacteroidetes.D_2__Bacteroidia.D_3__Bacteroidales.D_4__Prevotellaceae.D_5__Prevotellaceae.UCG.001.D_6__uncultured.bacterium	Medicament	Triple antibiotic	1.61471	0.475608	29	29	0.00213722	0.00612274
D_0__Bacteria.D_1__Proteobacteria.D_2__Gammaproteobacteria.D_3__Enterobacteriales.D_4__Enterobacteriaceae.D_5__Serratia.D_6__Serratia.marcescens	Medicament	Triple antibiotic	-1.61955	0.478006	29	21	0.00217519	0.00612274
D_0__Bacteria.D_1__Bacteroidetes.D_2__Bacteroidia.D_3__Bacteroidales.D_4__Rikenellaceae.D_5__Alistipes.D_6__uncultured.bacterium	Medicament	Triple antibiotic	1.8789	0.606665	29	28	0.00452259	0.0122756
D_0__Bacteria.D_1__Firmicutes.D_2__Clostridia.D_3__Clostridiales.D_4__Ruminococcaceae.D_5__Ruminiclostridium.9.D_6__uncultured.bacterium	Medicament	Triple antibiotic	1.17341	0.415659	29	28	0.008825	0.0231276
D_0__Bacteria.D_1__Bacteroidetes.D_2__Bacteroidia.D_3__Flavobacteriales.D_4__Weeksellaceae.D_5__Elizabethkingia.D_6__uncultured.bacterium	Medicament	Triple antibiotic	-1.32054	0.47265	29	29	0.00946148	0.0231959
D_0__Bacteria.D_1__Proteobacteria.D_2__Gammaproteobacteria.D_3__Betaproteobacteriales.D_4__Burkholderiaceae.D_5__Undibacterium.D_6__Undibacterium.oligocarboniphilum	Medicament	Triple antibiotic	-1.88866	0.674902	29	26	0.00936011	0.0231959
D_0__Bacteria.D_1__Firmicutes.D_2__Clostridia.D_3__Clostridiales.D_4__Ruminococcaceae.D_5__Oscillibacter.D_6__unidentified	Medicament	Triple antibiotic	2.1671	0.797508	29	17	0.0113479	0.0267834
D_0__Bacteria.D_1__Proteobacteria.D_2__Gammaproteobacteria.D_3__Enterobacteriales.D_4__Enterobacteriaceae.D_5__Escherichia.Shigella.__	Medicament	Triple antibiotic	-0.916016	0.338395	29	29	0.0116296	0.0267834
D_0__Bacteria.D_1__Bacteroidetes.D_2__Bacteroidia.D_3__Bacteroidales.D_4__Bacteroidaceae.D_5__Bacteroides.D_6__Bacteroides.acidifaciens.JCM.10556	Medicament	Triple antibiotic	1.5781	0.585739	29	25	0.0119839	0.0267876
D_0__Bacteria.D_1__Firmicutes.D_2__Clostridia.D_3__Clostridiales.D_4__Ruminococcaceae.D_5__UBA1819.D_6__uncultured.bacterium	Medicament	Triple antibiotic	2.18223	0.838644	29	15	0.0148611	0.0322698
D_0__Bacteria.D_1__Proteobacteria.D_2__Gammaproteobacteria.D_3__Xanthomonadales.D_4__Xanthomonadaceae.D_5__Stenotrophomonas.__	Medicament	Triple antibiotic	-0.948454	0.381753	29	29	0.0194707	0.0411047
D_0__Bacteria.D_1__Proteobacteria.D_2__Gammaproteobacteria.D_3__Betaproteobacteriales.D_4__Methylophilaceae.D_5__uncultured.D_6__uncultured.bacterium	Medicament	Triple antibiotic	-1.56691	0.633771	29	26	0.0200134	0.0411085
D_0__Bacteria.D_1__Actinobacteria.D_2__Actinobacteria.D_3__Propionibacteriales.D_4__Propionibacteriaceae.D_5__Cutibacterium.__	Medicament	Triple antibiotic	-0.873273	0.358371	29	29	0.0216905	0.043381
D_0__Bacteria.D_1__Firmicutes.D_2__Clostridia.D_3__Clostridiales.D_4__Lachnospiraceae.D_5__Lachnospiraceae.UCG.001.D_6__uncultured.Clostridiales.bacterium	Medicament	Triple antibiotic	1.11144	0.462479	29	10	0.0233897	0.0455799
D_0__Bacteria.D_1__Bacteroidetes.D_2__Bacteroidia.D_3__Bacteroidales.D_4__Rikenellaceae.D_5__Rikenellaceae.RC9.gut.group.D_6__uncultured.bacterium	Medicament	Triple antibiotic	1.56382	0.657016	29	17	0.0246256	0.0467886
D_0__Bacteria.D_1__Firmicutes.D_2__Clostridia.D_3__Clostridiales.D_4__Ruminococcaceae.D_5__Oscillibacter.__	Medicament	Triple antibiotic	2.8525	1.28503	29	20	0.0350212	0.064039
D_0__Bacteria.D_1__Proteobacteria.D_2__Gammaproteobacteria.D_3__Pseudomonadales.D_4__Pseudomonadaceae.D_5__Pseudomonas.__	Medicament	Triple antibiotic	-0.814478	0.367721	29	29	0.03539	0.064039
D_0__Bacteria.D_1__Firmicutes.D_2__Clostridia.D_3__Clostridiales.D_4__Ruminococcaceae.D_5__Ruminiclostridium.9.__	Medicament	Triple antibiotic	1.54059	0.730153	29	23	0.0442703	0.0782452
D_0__Bacteria.D_1__Firmicutes.D_2__Bacilli.D_3__Lactobacillales.D_4__Streptococcaceae.D_5__Streptococcus.D_6__Streptococcus.sp..TW1	Medicament	Triple antibiotic	2.01953	0.973061	29	18	0.0475976	0.082214
D_0__Bacteria.D_1__Proteobacteria.D_2__Gammaproteobacteria.D_3__Betaproteobacteriales.D_4__Burkholderiaceae.D_5__Cupriavidus.D_6__uncultured.bacterium	Medicament	Triple antibiotic	-1.05118	0.560591	29	26	0.0716293	0.120974
D_0__Bacteria.D_1__Actinobacteria.D_2__Actinobacteria.D_3__Micrococcales.D_4__Microbacteriaceae.D_5__Microbacterium.D_6__uncultured.bacterium	Medicament	Triple antibiotic	-0.872011	0.485541	29	23	0.0837007	0.135346
D_0__Bacteria.D_1__Firmicutes.D_2__Clostridia.D_3__Clostridiales.D_4__Lachnospiraceae.D_5__Lachnospiraceae.NK4A136.group.D_6__uncultured.bacterium	Medicament	Triple antibiotic	0.700136	0.389669	29	29	0.0835726	0.135346
D_0__Bacteria.D_1__Actinobacteria.D_2__Coriobacteriia.D_3__Coriobacteriales.D_4__Eggerthellaceae.D_5__Enterorhabdus.D_6__uncultured.bacterium	Medicament	Triple antibiotic	1.10395	0.620405	29	24	0.0864355	0.136856
D_0__Bacteria.D_1__Firmicutes.D_2__Bacilli.D_3__Bacillales.D_4__Staphylococcaceae.D_5__Staphylococcus.__	Medicament	Triple antibiotic	1.57613	0.969591	29	26	0.115661	0.179393
D_0__Bacteria.D_1__Bacteroidetes.D_2__Bacteroidia.D_3__Bacteroidales.D_4__Bacteroidaceae.D_5__Bacteroides.D_6__Bacteroides.acidifaciens	Medicament	Triple antibiotic	-1.39662	0.887123	29	26	0.127058	0.193129
D_0__Bacteria.D_1__Cyanobacteria.D_2__Oxyphotobacteria.D_3__Chloroplast.D_4__Triticum.urartu.D_5__.D_6__	Medicament	Triple antibiotic	1.26672	0.823983	29	18	0.135854	0.202449
D_0__Bacteria.D_1__Firmicutes.D_2__Clostridia.D_3__Clostridiales.D_4__Lachnospiraceae.D_5__Lachnospiraceae.FCS020.group.D_6__uncultured.bacterium	Medicament	Triple antibiotic	1.05017	0.74226	29	22	0.168549	0.246341
D_0__Bacteria.D_1__Deferribacteres.D_2__Deferribacteres.D_3__Deferribacterales.D_4__Deferribacteraceae.D_5__Mucispirillum.D_6__Mucispirillum.schaedleri.ASF457	Medicament	Triple antibiotic	1.19633	0.876824	29	21	0.183708	0.258552
D_0__Bacteria.D_1__Firmicutes.D_2__Clostridia.D_3__Clostridiales.D_4__Lachnospiraceae.D_5__Roseburia.D_6__uncultured.bacterium	Medicament	Triple antibiotic	-0.900973	0.658961	29	24	0.182819	0.258552
D_0__Bacteria.D_1__Firmicutes.D_2__Clostridia.D_3__Clostridiales.D_4__Lachnospiraceae.D_5__Lachnoclostridium.__	Medicament	Triple antibiotic	-0.711762	0.528825	29	23	0.189518	0.26188
D_0__Bacteria.D_1__Cyanobacteria.D_2__Oxyphotobacteria.D_3__Chloroplast.D_4__Aegilops.tauschii.D_5__.D_6__	Medicament	Triple antibiotic	-0.771853	0.633906	29	20	0.233906	0.317444
D_0__Bacteria.D_1__Firmicutes.D_2__Clostridia.D_3__Clostridiales.D_4__Ruminococcaceae.D_5__uncultured.D_6__unidentified	Medicament	Triple antibiotic	1.16988	1.0039	29	24	0.254077	0.338769
D_0__Bacteria.D_1__Firmicutes.D_2__Clostridia.D_3__Clostridiales.D_4__Lachnospiraceae.__.__	Medicament	Triple antibiotic	0.572611	0.534757	29	29	0.293744	0.384906
D_0__Bacteria.D_1__Actinobacteria.D_2__Actinobacteria.D_3__Micrococcales.D_4__Microbacteriaceae.D_5__Curtobacterium.__	Medicament	Triple antibiotic	-0.878811	0.845848	29	12	0.308034	0.395122
D_0__Bacteria.D_1__Bacteroidetes.D_2__Bacteroidia.D_3__Bacteroidales.D_4__Muribaculaceae.D_5__uncultured.Bacteroidales.bacterium.D_6__	Medicament	Triple antibiotic	-0.912418	0.88545	29	27	0.311939	0.395122
D_0__Bacteria.D_1__Firmicutes.D_2__Clostridia.D_3__Clostridiales.D_4__Ruminococcaceae.D_5__Ruminiclostridium.D_6__uncultured.bacterium	Medicament	Triple antibiotic	-0.672473	0.69028	29	23	0.338604	0.415063
D_0__Bacteria.D_1__Proteobacteria.D_2__Alphaproteobacteria.D_3__Rhizobiales.D_4__Rhizobiaceae.D_5__Ochrobactrum.__	Medicament	Triple antibiotic	-0.676177	0.693015	29	20	0.337873	0.415063
D_0__Bacteria.D_1__Firmicutes.D_2__Bacilli.D_3__Bacillales.D_4__Staphylococcaceae.D_5__Jeotgalicoccus.D_6__uncultured.bacterium	Medicament	Triple antibiotic	-0.87248	0.976672	29	10	0.37958	0.457906
D_0__Bacteria.D_1__Cyanobacteria.D_2__Oxyphotobacteria.D_3__Chloroplast.D_4__Phaseolus.acutifolius..tepary.bean..D_5__.D_6__	Medicament	Triple antibiotic	0.220667	0.295521	29	29	0.461694	0.548262
D_0__Bacteria.D_1__Firmicutes.D_2__Clostridia.D_3__Clostridiales.D_4__Lachnospiraceae.D_5__Lachnospiraceae.NK4A136.group.D_6__unidentified	Medicament	Triple antibiotic	-1.10479	1.54897	29	18	0.481816	0.563354
D_0__Bacteria.D_1__Bacteroidetes.D_2__Bacteroidia.D_3__Bacteroidales.D_4__Muribaculaceae.__.__	Medicament	Triple antibiotic	0.423569	0.625261	29	27	0.503899	0.580247
D_0__Bacteria.D_1__Bacteroidetes.D_2__Bacteroidia.D_3__Bacteroidales.D_4__Prevotellaceae.D_5__Prevotellaceae.NK3B31.group.D_6__uncultured.bacterium	Medicament	Triple antibiotic	0.391131	0.625773	29	29	0.537194	0.609354
D_0__Bacteria.D_1__Firmicutes.D_2__Clostridia.D_3__Clostridiales.D_4__Lachnospiraceae.D_5__Lachnospiraceae.UCG.006.__	Medicament	Triple antibiotic	-0.380296	0.655096	29	13	0.566379	0.633011
D_0__Bacteria.D_1__Cyanobacteria.D_2__Oxyphotobacteria.D_3__Chloroplast.D_4__Triticum.aestivum..bread.wheat..D_5__.D_6__	Medicament	Triple antibiotic	-0.186112	0.349737	29	29	0.598976	0.659741
D_0__Bacteria.D_1__Bacteroidetes.D_2__Bacteroidia.D_3__Bacteroidales.D_4__Bacteroidaceae.D_5__Bacteroides.D_6__Bacteroides.caecimuris	Medicament	Triple antibiotic	0.353128	0.803241	29	24	0.663705	0.712282
D_0__Bacteria.D_1__Cyanobacteria.D_2__Oxyphotobacteria.D_3__Chloroplast.__.__.__	Medicament	Triple antibiotic	-0.132404	0.318375	29	29	0.68079	0.712282
D_0__Bacteria.D_1__Proteobacteria.D_2__Alphaproteobacteria.D_3__Rickettsiales.D_4__Mitochondria.__.__	Medicament	Triple antibiotic	-0.149291	0.363055	29	29	0.684166	0.712282
D_0__Bacteria.D_1__Proteobacteria.D_2__Deltaproteobacteria.D_3__Desulfovibrionales.D_4__Desulfovibrionaceae.D_5__Desulfovibrio.D_6__uncultured.bacterium	Medicament	Triple antibiotic	0.229726	0.555654	29	27	0.682554	0.712282
D_0__Bacteria.D_1__Bacteroidetes.D_2__Bacteroidia.D_3__Bacteroidales.D_4__Muribaculaceae.D_5__uncultured.bacterium.D_6__	Medicament	Triple antibiotic	0.196642	0.499342	29	29	0.69682	0.715653
D_0__Bacteria.D_1__Firmicutes.D_2__Clostridia.D_3__Clostridiales.D_4__Ruminococcaceae.__.__	Medicament	Triple antibiotic	0.311703	1.25322	29	21	0.805459	0.816198
D_0__Bacteria.D_1__Firmicutes.D_2__Clostridia.D_3__Clostridiales.D_4__Lachnospiraceae.D_5__Lachnospiraceae.NK4A136.group.__	Medicament	Triple antibiotic	-0.0138398	0.636791	29	15	0.98282	0.98282
